# Supplementary material for: A descriptive multilevel analysis associating COVID-19 with polymyositis: from genetic markers and candidate mediators to clinical hematological profiles
Source: Front Med (Lausanne). 2026 Apr 9;13:1775960. doi: 10.3389/fmed.2026.1775960 (PMC13102858; doi:10.3389/fmed.2026.1775960)
Supplement: Supplementary file 2 [file Supplementary_file_1.xlsx]

## Sheet: Supplementary Table 1
				Supplementary Table 1.Characteristics of genetic instruments for COVID-19 exposure after harmonization and MR-PRESSO pleiotropy filtering
	RSSobs	Pvalue	SNP	effect_allele.exposure	other_allele.exposure	effect_allele.outcome	other_allele.outcome	beta.exposure	beta.outcome	eaf.exposure	eaf.outcome	remove	palindromic	ambiguous	id.outcome	chr.outcome	pos.outcome	pval.outcome	se.outcome	outcome	mr_keep.outcome	pval_origin.outcome	data_source.outcome	chr.exposure	pos.exposure	se.exposure	pval.exposure	exposure	mr_keep.exposure	pval_origin.exposure	id.exposure	data_source.exposure	action	SNP_index	mr_keep	samplesize.outcome
1	0.0700067	0.112	rs11085727	T	C	T	C	0.1727	-0.181809	0.2811	0.262523	FALSE	FALSE	FALSE	NSZsL1	19	10355447	0.0564755	0.0953202	outcome	TRUE	reported	textfile	19	10355447	0.029295	3.738e-09	exposure	TRUE	reported	L52DdO	textfile	2	1	TRUE	NA
2	0.0314239	1	rs111837807	C	T	C	T	0.29453	-0.0388682	0.0996	0.153824	FALSE	FALSE	FALSE	NSZsL1	6	31153455	0.736204	0.115375	outcome	TRUE	reported	textfile	6	31153455	0.04276	5.656e-12	exposure	TRUE	reported	L52DdO	textfile	2	1	TRUE	NA
3	0.0355516	1	rs115102354	G	A	G	A	0.44065	0.367856	0.06035	0.0793504	FALSE	FALSE	FALSE	NSZsL1	3	46180545	0.0172998	0.154544	outcome	TRUE	reported	textfile	3	46180545	0.05579	2.826e-15	exposure	TRUE	reported	L52DdO	textfile	2	1	TRUE	NA
4	0.00612639	1	rs13050728	C	T	C	T	-0.20011	-0.162045	0.6627	0.624183	FALSE	FALSE	FALSE	NSZsL1	21	33242905	0.0605703	0.0863496	outcome	TRUE	reported	textfile	21	33242905	0.028559	2.437e-12	exposure	TRUE	reported	L52DdO	textfile	2	1	TRUE	NA
5	0.0322479	1	rs13071469	C	T	C	T	0.28267	0.293323	0.08684	0.12721	FALSE	FALSE	FALSE	NSZsL1	3	46287136	0.00914366	0.112529	outcome	TRUE	reported	textfile	3	46287136	0.049548	1.164e-08	exposure	TRUE	reported	L52DdO	textfile	2	1	TRUE	NA
6	0.00992758	1	rs13079478	T	G	T	G	0.43078	0.276629	0.1161	0.141944	FALSE	FALSE	FALSE	NSZsL1	3	45966331	0.0204409	0.119332	outcome	TRUE	reported	textfile	3	45966331	0.039504	1.093e-27	exposure	TRUE	reported	L52DdO	textfile	2	1	TRUE	NA
7	0.010641	1	rs13092030	T	C	T	C	0.40945	0.271587	0.1157	0.142138	FALSE	FALSE	FALSE	NSZsL1	3	46081563	0.0230903	0.11954	outcome	TRUE	reported	textfile	3	46081563	0.040359	3.482e-24	exposure	TRUE	reported	L52DdO	textfile	2	1	TRUE	NA
8	0.000180113	1	rs2109069	A	G	A	G	0.25663	0.0995703	0.3287	0.349936	FALSE	FALSE	FALSE	NSZsL1	19	4719431	0.258831	0.0881809	outcome	TRUE	reported	textfile	19	4719431	0.02807	6.115e-20	exposure	TRUE	reported	L52DdO	textfile	2	1	TRUE	NA
9	0.000573941	1	rs2237698	T	C	T	C	0.23662	0.0798087	0.08971	0.0854324	FALSE	FALSE	FALSE	NSZsL1	7	107967457	0.605934	0.154702	outcome	TRUE	reported	textfile	7	107967457	0.039653	2.414e-09	exposure	TRUE	reported	L52DdO	textfile	2	1	TRUE	NA
10	0.00309933	1	rs2269899	T	C	T	C	0.19237	0.0302783	0.673	0.729546	FALSE	FALSE	FALSE	NSZsL1	12	112944151	0.747827	0.0941765	outcome	TRUE	reported	textfile	12	112944151	0.028117	7.831e-12	exposure	TRUE	reported	L52DdO	textfile	2	1	TRUE	NA
11	0.0894317	<0.016	rs2597569	C	T	C	T	-0.1806	0.208487	0.5299	0.539692	FALSE	FALSE	FALSE	NSZsL1	11	97922951	0.0132063	0.0841298	outcome	TRUE	reported	textfile	11	97922951	0.033826	9.34e-08	exposure	TRUE	reported	L52DdO	textfile	2	1	TRUE	NA
12	0.00969844	1	rs35081325	T	A	T	A	0.62617	0.357839	0.07529	0.0803959	FALSE	TRUE	FALSE	NSZsL1	3	45848429	0.0196209	0.153347	outcome	TRUE	reported	textfile	3	45848429	0.044502	5.754e-45	exposure	TRUE	reported	L52DdO	textfile	2	1	TRUE	NA
13	0.00187901	1	rs3851347	G	A	G	A	0.17909	0.0363491	0.3266	0.339755	FALSE	FALSE	FALSE	NSZsL1	3	46012286	0.680282	0.0882092	outcome	TRUE	reported	textfile	3	46012286	0.02741	6.408e-11	exposure	TRUE	reported	L52DdO	textfile	2	1	TRUE	NA
14	0.00111527	1	rs7256695	T	C	T	C	0.20001	0.119103	0.4605	0.461403	FALSE	FALSE	FALSE	NSZsL1	19	4703212	0.157641	0.0842881	outcome	TRUE	reported	textfile	19	4703212	0.036081	2.967e-08	exposure	TRUE	reported	L52DdO	textfile	2	1	TRUE	NA
15	2.12796e-06	1	rs75826707	A	G	A	G	0.65932	0.289123	0.03223	0.0479754	FALSE	FALSE	FALSE	NSZsL1	3	45867367	0.140295	0.196056	outcome	TRUE	reported	textfile	3	45867367	0.085963	1.723e-14	exposure	TRUE	reported	L52DdO	textfile	2	1	TRUE	NA
16	0.00922864	1	rs77534576	T	C	T	C	0.45975	0.292018	0.03465	0.0496766	FALSE	FALSE	FALSE	NSZsL1	17	49863303	0.126318	0.191013	outcome	TRUE	reported	textfile	17	49863303	0.074941	8.525e-10	exposure	TRUE	reported	L52DdO	textfile	2	1	TRUE	NA

## Sheet: Supplementary Table 2
				Supplementary Table 2.20 plasma metabolites were shown to be protective factors on Polymyositis
id.exposure	id.outcome	outcome	exposure	method	nsnp	b	se	pval	lo_ci	up_ci	or	or_lci95	or_uci95	fdr_qval	fdr_significant
GCST90200506	lnpqNX	PM	X-12812 levels	Inverse variance weighted	18	-0.675582	0.214234	0.00161339	-1.09548	-0.255683	0.50886	0.334379	0.774387	0.0220827	TRUE
GCST90200546	lnpqNX	PM	X-17354 levels	Inverse variance weighted	16	-0.708346	0.231892	0.00225334	-1.16286	-0.253838	0.492458	0.312592	0.775818	0.0220827	TRUE
GCST90200069	lnpqNX	PM	Phenylacetylglutamate levels	Inverse variance weighted	22	-0.623529	0.239937	0.00935715	-1.0938	-0.153253	0.536049	0.33494	0.857913	0.0347712	TRUE
GCST90200282	lnpqNX	PM	Picolinate levels	Inverse variance weighted	23	-0.495173	0.193623	0.0105455	-0.874673	-0.115672	0.609466	0.416998	0.890767	0.0347712	TRUE
GCST90200416	lnpqNX	PM	Trans-urocanate levels	Inverse variance weighted	19	-0.503999	0.195302	0.00986237	-0.886791	-0.121208	0.60411	0.411976	0.88585	0.0347712	TRUE
GCST90200500	lnpqNX	PM	X-12816 levels	Inverse variance weighted	28	-0.444015	0.156483	0.00454734	-0.750722	-0.137308	0.641456	0.472026	0.871701	0.0347712	TRUE
GCST90200637	lnpqNX	PM	X-24531 levels	Inverse variance weighted	23	-0.603765	0.215407	0.00506447	-1.02596	-0.181567	0.546749	0.358451	0.833962	0.0347712	TRUE
GCST90200201	lnpqNX	PM	6-bromotryptophan levels	Inverse variance weighted	22	-0.410982	0.166217	0.0134149	-0.736768	-0.0851964	0.662999	0.478658	0.918332	0.0385108	TRUE
GCST90200309	lnpqNX	PM	Vanillylmandelate (VMA) levels	Inverse variance weighted	36	-0.481775	0.196836	0.014381	-0.867573	-0.0959774	0.617686	0.41997	0.908485	0.0385108	TRUE
GCST90200711	lnpqNX	PM	X-19141 levels	Inverse variance weighted	25	-0.421973	0.185318	0.0227847	-0.785196	-0.0587504	0.655752	0.45603	0.942942	0.0429405	TRUE
GCST90200803	lnpqNX	PM	Spermidine to phosphate ratio	Inverse variance weighted	19	-0.521581	0.228844	0.0226553	-0.970115	-0.0730465	0.593581	0.379039	0.929558	0.0429405	TRUE
GCST90200104	lnpqNX	PM	Hexadecadienoate (16:2n6) levels	Inverse variance weighted	17	-0.703962	0.326573	0.0311145	-1.34404	-0.0638793	0.494622	0.260789	0.938118	0.0436718	TRUE
GCST90200264	lnpqNX	PM	Bilirubin degradation product, C17H20N2O5 (2) levels	Inverse variance weighted	24	-0.288614	0.13324	0.0303017	-0.549765	-0.0274639	0.749301	0.577086	0.97291	0.0436718	TRUE
GCST90200770	lnpqNX	PM	Phenylalanine to tyrosine ratio	Inverse variance weighted	19	-0.474833	0.215675	0.0276929	-0.897557	-0.0521092	0.621989	0.407564	0.949225	0.0436718	TRUE
GCST90200025	lnpqNX	PM	Phenol glucuronide levels	Inverse variance weighted	24	-0.331944	0.158003	0.035652	-0.64163	-0.0222586	0.717527	0.526434	0.977987	0.0436737	TRUE
GCST90200450	lnpqNX	PM	Caproate (6:0) levels	Inverse variance weighted	22	-0.347157	0.166559	0.0371345	-0.673613	-0.0207004	0.706695	0.509863	0.979512	0.0443803	TRUE
GCST90200269	lnpqNX	PM	Bilirubin degradation product, C17H20N2O5 (1) levels	Inverse variance weighted	24	-0.307935	0.153071	0.0442495	-0.607954	-0.00791676	0.734963	0.544464	0.992114	0.0473471	TRUE
GCST90200851	lnpqNX	PM	Adenosine 5'-monophosphate (AMP) to glycine ratio	Inverse variance weighted	23	-0.41047	0.204573	0.0448061	-0.811434	-0.00950655	0.663338	0.444221	0.990538	0.0473471	TRUE
GCST90200582	lnpqNX	PM	X-21752 levels	Inverse variance weighted	22	-0.46448	0.235393	0.0484718	-0.92585	-0.00310927	0.628462	0.396195	0.996896	0.0484718	TRUE
GCST90200589	lnpqNX	PM	X-21821 levels	Inverse variance weighted	19	-0.496577	0.250618	0.0475448	-0.987788	-0.00536698	0.60861	0.3724	0.994647	0.0484718	TRUE
note:The IVW method is the main method

## Sheet: Supplementary Table 3
			Supplementary Table 3.10 Immune Cells were shown to be protective factors on Polymyositis
id.exposure	id.outcome	outcome	exposure	method	nsnp	b	se	pval	lo_ci	up_ci	or	or_lci95	or_uci95	fdr_qval	fdr_significant
ebi-a-GCST90002036	VNrlP9	PM	CD80 on CD62L+ myeloid DC	Inverse variance weighted	26	-0.194837	0.0608703	0.0013702	-0.314143	-0.0755313	0.822969	0.730415	0.927251	0.0212381	TRUE
ebi-a-GCST90002090	VNrlP9	PM	CD11c on granulocyte	Inverse variance weighted	22	-0.330924	0.113063	0.00342371	-0.552528	-0.10932	0.71826	0.575493	0.896444	0.0219759	TRUE
ebi-a-GCST90002056	VNrlP9	PM	CD8 on EM CD8br	Inverse variance weighted	24	-0.343376	0.122024	0.00489275	-0.582543	-0.10421	0.709371	0.558476	0.901036	0.0252792	TRUE
ebi-a-GCST90001916	VNrlP9	PM	CD45 on CD4+	Inverse variance weighted	13	-0.434585	0.193082	0.0243995	-0.813025	-0.0561442	0.647534	0.443514	0.945403	0.0444251	TRUE
ebi-a-GCST90002112	VNrlP9	PM	HLA DR on CD33- HLA DR+	Inverse variance weighted	12	-0.216955	0.0975925	0.0262114	-0.408236	-0.0256732	0.804967	0.664822	0.974654	0.0444251	TRUE
ebi-a-GCST90001475	VNrlP9	PM	HLA DR++ monocyte %monocyte	Inverse variance weighted	21	-0.430815	0.198661	0.0301136	-0.820191	-0.0414394	0.649979	0.440348	0.959407	0.0462291	TRUE
ebi-a-GCST90001451	VNrlP9	PM	CD62L- monocyte %monocyte	Inverse variance weighted	23	-0.204241	0.102371	0.046031	-0.404887	-0.00359415	0.815266	0.667052	0.996412	0.0493836	TRUE
ebi-a-GCST90001973	VNrlP9	PM	FSC-A on CD4+	Inverse variance weighted	25	-0.15598	0.0793335	0.049284	-0.311473	-0.000486005	0.855577	0.732367	0.999514	0.0493836	TRUE
ebi-a-GCST90001985	VNrlP9	PM	CD40 on monocytes	Inverse variance weighted	29	-0.101107	0.0513688	0.0490382	-0.20179	-0.000424274	0.903836	0.817266	0.999576	0.0493836	TRUE
ebi-a-GCST90002053	VNrlP9	PM	CD45 on CD33br HLA DR+	Inverse variance weighted	16	-0.135915	0.0690557	0.0490457	-0.271264	-0.000565833	0.872917	0.762415	0.999434	0.0493836	TRUE
note:The IVW method is the main method

## Sheet: Supplementary Table 4
			Supplementary Table 4.149 Circulating Proteins were shown to be protective factors on Polymyositis
id.exposure	id.outcome	outcome	exposure	method	nsnp	b	se	pval	lo_ci	up_ci	or	or_lci95	or_uci95	fdr_qval	fdr_significant
10514_5_PTGDS_PGD2_synthase	92lKss	PM	10514_5_PTGDS_PGD2_synthase	Inverse variance weighted	22	-1.05046	0.323255	0.00115549	-1.68404	-0.416884	0.349776	0.185622	0.659098	0.021953	TRUE
10752_8_CDYL2_CDYL2	92lKss	PM	10752_8_CDYL2_CDYL2	Inverse variance weighted	22	-1.06475	0.322364	0.00095677	-1.69658	-0.432915	0.344815	0.183309	0.648616	0.021953	TRUE
12553_5_VRK1_VRK1	92lKss	PM	12553_5_VRK1_VRK1	Inverse variance weighted	21	-1.63051	0.4958	0.00100667	-2.60228	-0.658746	0.195829	0.0741044	0.5175	0.021953	TRUE
13095_51_REG1A_PSP	92lKss	PM	13095_51_REG1A_PSP	Inverse variance weighted	41	-0.600747	0.183866	0.00108573	-0.961124	-0.24037	0.548402	0.382463	0.786337	0.021953	TRUE
7773_20_KIR2DL2_KI2L2	92lKss	PM	7773_20_KIR2DL2_KI2L2	Inverse variance weighted	25	-1.1919	0.36693	0.00116097	-1.91108	-0.472715	0.303644	0.14792	0.623307	0.021953	TRUE
8305_18_SULF2_SULF2	92lKss	PM	8305_18_SULF2_SULF2	Inverse variance weighted	19	-1.28153	0.369358	0.000521198	-2.00548	-0.55759	0.277611	0.134596	0.572587	0.021953	TRUE
9265_10_GLIPR1_GLIP1	92lKss	PM	9265_10_GLIPR1_GLIP1	Inverse variance weighted	13	-1.80259	0.553824	0.00113469	-2.88808	-0.717096	0.164871	0.0556828	0.488168	0.021953	TRUE
14624_51_CTCF_CTCF	92lKss	PM	14624_51_CTCF_CTCF	Inverse variance weighted	22	-1.3487	0.446339	0.00251361	-2.22353	-0.473878	0.259577	0.108227	0.622584	0.032691	TRUE
5102_55_MICB_MICB	92lKss	PM	5102_55_MICB_MICB	Inverse variance weighted	34	-0.534371	0.176808	0.00250843	-0.880915	-0.187827	0.586038	0.414403	0.828758	0.032691	TRUE
7976_19_FRRS1L_FRS1L	92lKss	PM	7976_19_FRRS1L_FRS1L	Inverse variance weighted	12	-1.93077	0.635284	0.00237187	-3.17593	-0.685615	0.145036	0.0417553	0.50378	0.032691	TRUE
8051_10_AGGF1_AGGF1	92lKss	PM	8051_10_AGGF1_AGGF1	Inverse variance weighted	24	-1.017	0.336579	0.00251469	-1.67669	-0.357301	0.36168	0.186992	0.699562	0.032691	TRUE
5491_12_SPOCK2_Testican_2	92lKss	PM	5491_12_SPOCK2_Testican_2	Inverse variance weighted	51	-0.8855	0.295974	0.00277326	-1.46561	-0.30539	0.412508	0.230937	0.736836	0.0339317	TRUE
13485_20_TMEM87B_TM87B	92lKss	PM	13485_20_TMEM87B_TM87B	Inverse variance weighted	22	-1.12895	0.382219	0.00314016	-1.8781	-0.379801	0.323372	0.15288	0.683997	0.0340631	TRUE
13946_8_DDX23_DDX23	92lKss	PM	13946_8_DDX23_DDX23	Inverse variance weighted	24	-1.06853	0.363367	0.0032753	-1.78073	-0.356334	0.343512	0.168514	0.700239	0.0340631	TRUE
5134_52_HAVCR2_TIMD3	92lKss	PM	5134_52_HAVCR2_TIMD3	Inverse variance weighted	38	-0.559625	0.189101	0.00308239	-0.930263	-0.188987	0.571423	0.39445	0.827797	0.0340631	TRUE
6899_37_PCBD2_PHS2	92lKss	PM	6899_37_PCBD2_PHS2	Inverse variance weighted	21	-1.09775	0.375949	0.00350082	-1.83461	-0.360894	0.33362	0.159675	0.697053	0.0346748	TRUE
11587_5_MGA_MGAP	92lKss	PM	11587_5_MGA_MGAP	Inverse variance weighted	25	-0.886689	0.317456	0.00522033	-1.5089	-0.264477	0.412017	0.221153	0.767608	0.0387243	TRUE
12488_9_MCTS1_MCTS1	92lKss	PM	12488_9_MCTS1_MCTS1	Inverse variance weighted	35	-1.15906	0.41446	0.00516508	-1.9714	-0.346718	0.313781	0.139262	0.707005	0.0387243	TRUE
13724_27_FGF19_FGF_19	92lKss	PM	13724_27_FGF19_FGF_19	Inverse variance weighted	22	-0.740889	0.258303	0.00412691	-1.24716	-0.234615	0.47669	0.287319	0.790875	0.0387243	TRUE
16770_3_REG1B_REG1B	92lKss	PM	16770_3_REG1B_REG1B	Inverse variance weighted	39	-0.478415	0.168528	0.00452865	-0.80873	-0.148099	0.619765	0.445423	0.862346	0.0387243	TRUE
17800_33_SCAND1_SCAND1	92lKss	PM	17800_33_SCAND1_SCAND1	Inverse variance weighted	17	-1.46216	0.52554	0.00539906	-2.49222	-0.432102	0.231735	0.0827263	0.649143	0.0387243	TRUE
9215_117_USP25_UBP25	92lKss	PM	9215_117_USP25_UBP25	Inverse variance weighted	20	-0.927225	0.332846	0.00534047	-1.5796	-0.274847	0.39565	0.206057	0.759689	0.0387243	TRUE
9609_25_ZNF275_ZN275	92lKss	PM	9609_25_ZNF275_ZN275	Inverse variance weighted	15	-1.47468	0.536147	0.00595029	-2.52553	-0.423829	0.228852	0.0800161	0.654536	0.0412553	TRUE
12507_16_ITPKC_IP3KC	92lKss	PM	12507_16_ITPKC_IP3KC	Inverse variance weighted	16	-1.33413	0.491366	0.00662477	-2.29721	-0.37105	0.263388	0.100539	0.690009	0.0417555	TRUE
5476_66_PRKCG_PKC_G	92lKss	PM	5476_66_PRKCG_PKC_G	Inverse variance weighted	29	-1.14507	0.427736	0.00742766	-1.98343	-0.306702	0.318203	0.137597	0.73587	0.0417555	TRUE
6238_55_PSG8_PSG8	92lKss	PM	6238_55_PSG8_PSG8	Inverse variance weighted	16	-1.54155	0.566561	0.00651053	-2.65201	-0.431094	0.214049	0.0705093	0.649798	0.0417555	TRUE
7785_1_EFNB3_Ephrin_B3	92lKss	PM	7785_1_EFNB3_Ephrin_B3	Inverse variance weighted	19	-0.981646	0.366434	0.00738616	-1.69986	-0.263434	0.374694	0.18271	0.768408	0.0417555	TRUE
9196_8_LGALS7_Galectin_7	92lKss	PM	9196_8_LGALS7_Galectin_7	Inverse variance weighted	27	-1.11575	0.416107	0.00733168	-1.93132	-0.300176	0.327671	0.144957	0.740688	0.0417555	TRUE
15670_15_C1QL2_C1QL2	92lKss	PM	15670_15_C1QL2_C1QL2	Inverse variance weighted	37	-0.634076	0.238948	0.00796352	-1.10241	-0.165738	0.530425	0.332068	0.847269	0.0424721	TRUE
10030_8_MUTYH_MutY_homolog	92lKss	PM	10030_8_MUTYH_MutY_homolog	Inverse variance weighted	20	-1.45853	0.555595	0.00866078	-2.54749	-0.36956	0.232579	0.0782777	0.691038	0.0426243	TRUE
10462_14_INSL5_INSL5	92lKss	PM	10462_14_INSL5_INSL5	Inverse variance weighted	20	-1.2633	0.485796	0.00930961	-2.21546	-0.311138	0.28272	0.109104	0.732613	0.0426243	TRUE
18409_61_ARF5_ARF5	92lKss	PM	18409_61_ARF5_ARF5	Inverse variance weighted	29	-0.851184	0.32675	0.0091874	-1.49161	-0.210754	0.426909	0.225009	0.809973	0.0426243	TRUE
7638_30_LMAN2_Lectin__mannose_binding_2	92lKss	PM	7638_30_LMAN2_Lectin__mannose_binding_2	Inverse variance weighted	34	-0.666476	0.256714	0.00942652	-1.16964	-0.163317	0.513515	0.31048	0.849322	0.0426243	TRUE
9989_12_LRRC24_LRC24	92lKss	PM	9989_12_LRRC24_LRC24	Inverse variance weighted	25	-0.995147	0.378554	0.00856828	-1.73711	-0.253182	0.369669	0.176028	0.776326	0.0426243	TRUE
11302_237_TNR_TENR	92lKss	PM	11302_237_TNR_TENR	Inverse variance weighted	31	-0.622328	0.245228	0.0111567	-1.10297	-0.141681	0.536694	0.331882	0.867898	0.0435926	TRUE
11911_13_LRRC4B_LRC4B	92lKss	PM	11911_13_LRRC4B_LRC4B	Inverse variance weighted	22	-1.19001	0.462067	0.0100121	-2.09566	-0.284361	0.304217	0.122988	0.752495	0.0435926	TRUE
12676_1_PACSIN1_PACN1	92lKss	PM	12676_1_PACSIN1_PACN1	Inverse variance weighted	26	-0.757709	0.301019	0.0118311	-1.34771	-0.167711	0.468739	0.259835	0.845598	0.0435926	TRUE
12705_9_HERC1_HERC1	92lKss	PM	12705_9_HERC1_HERC1	Inverse variance weighted	20	-1.36973	0.540869	0.0113266	-2.42983	-0.309625	0.254176	0.0880517	0.733722	0.0435926	TRUE
5085_18_IL20RA_IL_20_Ra	92lKss	PM	5085_18_IL20RA_IL_20_Ra	Inverse variance weighted	23	-1.16035	0.462733	0.0121556	-2.0673	-0.25339	0.313378	0.126527	0.776165	0.0435926	TRUE
7144_234_KAZALD1_KAZD1	92lKss	PM	7144_234_KAZALD1_KAZD1	Inverse variance weighted	39	-0.601207	0.234779	0.0104449	-1.06137	-0.141041	0.54815	0.34598	0.868454	0.0435926	TRUE
9016_12_NR1H2_NR1H2	92lKss	PM	9016_12_NR1H2_NR1H2	Inverse variance weighted	31	-0.660939	0.259542	0.0108792	-1.16964	-0.152236	0.516366	0.310478	0.858785	0.0435926	TRUE
13726_4_CD80_B7	92lKss	PM	13726_4_CD80_B7	Inverse variance weighted	20	-1.23611	0.496676	0.0128188	-2.20959	-0.262624	0.290513	0.109745	0.769031	0.0444386	TRUE
11279_42_GABBR1_GABR1	92lKss	PM	11279_42_GABBR1_GABR1	Inverse variance weighted	18	-1.31022	0.547136	0.0166341	-2.38261	-0.237839	0.26976	0.0923093	0.78833	0.0455155	TRUE
11391_69_MVK_MVK	92lKss	PM	11391_69_MVK_MVK	Inverse variance weighted	19	-0.60146	0.249023	0.0157232	-1.08954	-0.113375	0.548011	0.33637	0.892816	0.0455155	TRUE
11563_51_SYTL4_SYTL4	92lKss	PM	11563_51_SYTL4_SYTL4	Inverse variance weighted	30	-0.722435	0.30218	0.0168143	-1.31471	-0.130162	0.485568	0.268553	0.877953	0.0455155	TRUE
12750_9_ITGB2_LFA_1_beta_2	92lKss	PM	12750_9_ITGB2_LFA_1_beta_2	Inverse variance weighted	31	-0.880444	0.366373	0.0162552	-1.59854	-0.162352	0.414599	0.202192	0.850142	0.0455155	TRUE
12763_69_ZNF334_ZN334	92lKss	PM	12763_69_ZNF334_ZN334	Inverse variance weighted	19	-0.936589	0.388877	0.0160206	-1.69879	-0.17439	0.391962	0.182905	0.839969	0.0455155	TRUE
12860_7_ARPP21_cAMP_regulated_phosphoprotein_21	92lKss	PM	12860_7_ARPP21_cAMP_regulated_phosphoprotein_21	Inverse variance weighted	21	-1.12344	0.468589	0.0165079	-2.04187	-0.205003	0.32516	0.129785	0.814645	0.0455155	TRUE
13044_5_TSG101_TS101	92lKss	PM	13044_5_TSG101_TS101	Inverse variance weighted	22	-0.909564	0.382083	0.0172872	-1.65845	-0.160682	0.4027	0.190435	0.851563	0.0455155	TRUE
17738_7_CRNN_CRNN	92lKss	PM	17738_7_CRNN_CRNN	Inverse variance weighted	22	-1.17612	0.484812	0.0152691	-2.12635	-0.22589	0.308473	0.119271	0.797806	0.0455155	TRUE
4322_28_AMN_AMNLS	92lKss	PM	4322_28_AMN_AMNLS	Inverse variance weighted	23	-1.29179	0.541994	0.0171538	-2.35409	-0.229477	0.27478	0.0949795	0.794949	0.0455155	TRUE
5078_82_EPHB6_EphB6	92lKss	PM	5078_82_EPHB6_EphB6	Inverse variance weighted	28	-0.797827	0.332361	0.0163732	-1.44925	-0.146401	0.450306	0.234745	0.863811	0.0455155	TRUE
5676_54_ASIP_ASIP	92lKss	PM	5676_54_ASIP_ASIP	Inverse variance weighted	37	-0.707315	0.29458	0.0163461	-1.28469	-0.129938	0.492966	0.276736	0.87815	0.0455155	TRUE
6526_77_OBP2A_OBP2A	92lKss	PM	6526_77_OBP2A_OBP2A	Inverse variance weighted	17	-1.45952	0.607779	0.0163325	-2.65077	-0.268274	0.232348	0.070597	0.764699	0.0455155	TRUE
7826_1_DCLK3_DCLK3	92lKss	PM	7826_1_DCLK3_DCLK3	Inverse variance weighted	18	-1.71323	0.704967	0.0150892	-3.09497	-0.331498	0.180282	0.0452764	0.717848	0.0455155	TRUE
9050_170_RSRP1_CA063	92lKss	PM	9050_170_RSRP1_CA063	Inverse variance weighted	25	-1.04117	0.432248	0.0160083	-1.88837	-0.193961	0.353043	0.151318	0.82369	0.0455155	TRUE
9379_248_SMIM10_CX069	92lKss	PM	9379_248_SMIM10_CX069	Inverse variance weighted	27	-1.08519	0.443114	0.014325	-1.95369	-0.216686	0.337838	0.14175	0.805183	0.0455155	TRUE
14045_12_NCOA2_NCOA2	92lKss	PM	14045_12_NCOA2_NCOA2	Inverse variance weighted	21	-0.806294	0.342816	0.018674	-1.47821	-0.134375	0.44651	0.228045	0.874262	0.0462635	TRUE
18898_36_HDGFL1_HDGL1	92lKss	PM	18898_36_HDGFL1_HDGL1	Inverse variance weighted	18	-1.10478	0.46771	0.0181712	-2.02149	-0.188071	0.331283	0.132457	0.828556	0.0462635	TRUE
5584_21_TCN2_Holo_TC_II	92lKss	PM	5584_21_TCN2_Holo_TC_II	Inverse variance weighted	18	-0.33891	0.14392	0.0185298	-0.620993	-0.0568277	0.712547	0.537411	0.944757	0.0462635	TRUE
6611_8_KDELC1_KDEL1	92lKss	PM	6611_8_KDELC1_KDEL1	Inverse variance weighted	27	-0.734534	0.312916	0.0189057	-1.34785	-0.121219	0.479729	0.259798	0.88584	0.0462635	TRUE
7754_11_JAG1_JAG1	92lKss	PM	7754_11_JAG1_JAG1	Inverse variance weighted	20	-1.32566	0.561203	0.0181681	-2.42562	-0.225702	0.265628	0.0884235	0.797956	0.0462635	TRUE
8941_4_NLGN3_NLGN3	92lKss	PM	8941_4_NLGN3_NLGN3	Inverse variance weighted	20	-1.24347	0.532665	0.0195729	-2.2875	-0.199449	0.288381	0.10152	0.819182	0.0467949	TRUE
13629_25_ATG4B_ATG4B	92lKss	PM	13629_25_ATG4B_ATG4B	Inverse variance weighted	31	-0.917712	0.394768	0.0200886	-1.69146	-0.143967	0.399432	0.184251	0.865916	0.0469487	TRUE
7084_1_DRAXIN_DRAXI	92lKss	PM	7084_1_DRAXIN_DRAXI	Inverse variance weighted	20	-1.4797	0.636322	0.0200507	-2.7269	-0.232511	0.227705	0.0654221	0.792541	0.0469487	TRUE
10087_10_CRYAA_Alpha_crystallin_A_chain	92lKss	PM	10087_10_CRYAA_Alpha_crystallin_A_chain	Inverse variance weighted	17	-1.18115	0.530729	0.0260457	-2.22138	-0.140925	0.306924	0.108459	0.868555	0.0474015	TRUE
10454_99_DNAJC16_DJC16	92lKss	PM	10454_99_DNAJC16_DJC16	Inverse variance weighted	17	-1.24725	0.554419	0.024471	-2.33391	-0.160589	0.287294	0.096916	0.851642	0.0474015	TRUE
10624_45_SPINK13_ISK13	92lKss	PM	10624_45_SPINK13_ISK13	Inverse variance weighted	21	-1.05762	0.483628	0.0287545	-2.00553	-0.109704	0.347283	0.13459	0.896099	0.0474015	TRUE
10643_16_OLFM3_NOE3	92lKss	PM	10643_16_OLFM3_NOE3	Inverse variance weighted	22	-0.75728	0.339657	0.0257777	-1.42301	-0.0915528	0.46894	0.240988	0.912513	0.0474015	TRUE
10677_9_NDUFB4_NDUB4	92lKss	PM	10677_9_NDUFB4_NDUB4	Inverse variance weighted	33	-0.323718	0.15343	0.0348691	-0.62444	-0.0229953	0.723454	0.535561	0.977267	0.0474015	TRUE
10848_137_BTNL3_BTNL3	92lKss	PM	10848_137_BTNL3_BTNL3	Inverse variance weighted	23	-0.752612	0.344186	0.0287687	-1.42722	-0.0780068	0.471134	0.239976	0.924958	0.0474015	TRUE
11327_56_CLK2_CLK2	92lKss	PM	11327_56_CLK2_CLK2	Inverse variance weighted	35	-0.390809	0.185483	0.035119	-0.754354	-0.0272629	0.67651	0.470314	0.973105	0.0474015	TRUE
11465_4_GPR135_GP135	92lKss	PM	11465_4_GPR135_GP135	Inverse variance weighted	17	-0.776584	0.336581	0.0210396	-1.43628	-0.116885	0.459975	0.23781	0.889687	0.0474015	TRUE
12635_9_TRDMT1_TRDMT	92lKss	PM	12635_9_TRDMT1_TRDMT	Inverse variance weighted	23	-0.52419	0.232218	0.0239881	-0.979337	-0.0690429	0.592035	0.37556	0.933287	0.0474015	TRUE
12734_112_KIF22_KIF22	92lKss	PM	12734_112_KIF22_KIF22	Inverse variance weighted	15	-1.48349	0.688436	0.0311722	-2.83282	-0.134154	0.226845	0.0588466	0.874456	0.0474015	TRUE
12827_37_RGS3_RGS3	92lKss	PM	12827_37_RGS3_RGS3	Inverse variance weighted	29	-0.669731	0.309088	0.0302504	-1.27554	-0.0639181	0.511846	0.279279	0.938082	0.0474015	TRUE
12880_1_SV2A_SV2A	92lKss	PM	12880_1_SV2A_SV2A	Inverse variance weighted	22	-0.917195	0.436603	0.0356627	-1.77294	-0.0614528	0.399639	0.169834	0.940397	0.0474015	TRUE
13514_121_RAB35_Rab_1C	92lKss	PM	13514_121_RAB35_Rab_1C	Inverse variance weighted	26	-0.625273	0.275847	0.0234063	-1.16593	-0.0846123	0.535115	0.311632	0.918868	0.0474015	TRUE
13516_46_EMC4_TMM85	92lKss	PM	13516_46_EMC4_TMM85	Inverse variance weighted	20	-0.412128	0.189699	0.0298157	-0.783938	-0.0403168	0.66224	0.456604	0.960485	0.0474015	TRUE
13574_50_RND1_RND1	92lKss	PM	13574_50_RND1_RND1	Inverse variance weighted	29	-0.771642	0.357752	0.0310119	-1.47284	-0.0704487	0.462253	0.229274	0.931976	0.0474015	TRUE
13595_20_THTPA_THTPA	92lKss	PM	13595_20_THTPA_THTPA	Inverse variance weighted	17	-0.859476	0.392442	0.028519	-1.62866	-0.0902902	0.423384	0.196192	0.913666	0.0474015	TRUE
13634_209_PIR_PIR	92lKss	PM	13634_209_PIR_PIR	Inverse variance weighted	30	-0.470119	0.206034	0.0225039	-0.873946	-0.0662922	0.624928	0.417302	0.935857	0.0474015	TRUE
15602_43_IL6R_IL_6_sRa	92lKss	PM	15602_43_IL6R_IL_6_sRa	Inverse variance weighted	33	-0.211778	0.0969769	0.0289771	-0.401853	-0.0217033	0.809144	0.669079	0.978531	0.0474015	TRUE
16304_6_LGR4_LGR4	92lKss	PM	16304_6_LGR4_LGR4	Inverse variance weighted	28	-0.859336	0.391202	0.0280451	-1.62609	-0.09258	0.423443	0.196697	0.911576	0.0474015	TRUE
16851_50_SCO2_SCO2	92lKss	PM	16851_50_SCO2_SCO2	Inverse variance weighted	22	-0.98216	0.450561	0.0292678	-1.86526	-0.0990609	0.374501	0.154856	0.905688	0.0474015	TRUE
17366_6_DCUN1D1_DCNL1	92lKss	PM	17366_6_DCUN1D1_DCNL1	Inverse variance weighted	53	-0.439822	0.208597	0.0349899	-0.848673	-0.0309715	0.644151	0.427983	0.969503	0.0474015	TRUE
18326_50_MAGEA8_MAGA8	92lKss	PM	18326_50_MAGEA8_MAGA8	Inverse variance weighted	15	-1.0046	0.452764	0.0265	-1.89201	-0.117178	0.366193	0.150768	0.889427	0.0474015	TRUE
18910_45_LIN7A_LIN7A	92lKss	PM	18910_45_LIN7A_LIN7A	Inverse variance weighted	25	-0.892281	0.39254	0.0230204	-1.66166	-0.122903	0.40972	0.189824	0.88435	0.0474015	TRUE
18927_14_RAET1G_RET1G	92lKss	PM	18927_14_RAET1G_RET1G	Inverse variance weighted	30	-0.499503	0.23358	0.032479	-0.95732	-0.0416861	0.606832	0.38392	0.959171	0.0474015	TRUE
2475_1_KIT_SCF_sR	92lKss	PM	2475_1_KIT_SCF_sR	Inverse variance weighted	44	-0.427879	0.204426	0.0363427	-0.828555	-0.0272034	0.65189	0.43668	0.973163	0.0474015	TRUE
2975_19_CTGF_CTGF	92lKss	PM	2975_19_CTGF_CTGF	Inverse variance weighted	21	-1.19007	0.529331	0.0245605	-2.22756	-0.152578	0.304201	0.107791	0.858492	0.0474015	TRUE
4542_24_CLU_Clusterin	92lKss	PM	4542_24_CLU_Clusterin	Inverse variance weighted	20	-0.787764	0.374703	0.0355208	-1.52218	-0.0533467	0.454861	0.218235	0.948051	0.0474015	TRUE
4890_10_POMC_ACTH	92lKss	PM	4890_10_POMC_ACTH	Inverse variance weighted	18	-1.0805	0.517138	0.0366727	-2.09409	-0.0669123	0.339425	0.123182	0.935277	0.0474015	TRUE
5035_7_TYMS_TS	92lKss	PM	5035_7_TYMS_TS	Inverse variance weighted	24	-1.1172	0.527277	0.0341064	-2.15066	-0.0837375	0.327195	0.116407	0.919673	0.0474015	TRUE
5096_51_KIR3DL2_KI3L2	92lKss	PM	5096_51_KIR3DL2_KI3L2	Inverse variance weighted	26	-1.00984	0.462034	0.0288415	-1.91543	-0.104256	0.364276	0.147279	0.900994	0.0474015	TRUE
5604_30_HPSE_HPSE	92lKss	PM	5604_30_HPSE_HPSE	Inverse variance weighted	27	-0.827114	0.381723	0.0302506	-1.57529	-0.0789377	0.437309	0.206947	0.924097	0.0474015	TRUE
5722_78_PRCP_Prolylcarboxypeptidase	92lKss	PM	5722_78_PRCP_Prolylcarboxypeptidase	Inverse variance weighted	51	-0.406814	0.187526	0.0300546	-0.774366	-0.0392625	0.665768	0.460996	0.961498	0.0474015	TRUE
6527_1_TRIL_TRIL	92lKss	PM	6527_1_TRIL_TRIL	Inverse variance weighted	31	-0.522786	0.238446	0.0283453	-0.99014	-0.0554323	0.592867	0.371525	0.946076	0.0474015	TRUE
7048_4_CEACAM19_CEA19	92lKss	PM	7048_4_CEACAM19_CEA19	Inverse variance weighted	26	-0.688477	0.32148	0.0322266	-1.31858	-0.058377	0.502341	0.267516	0.943294	0.0474015	TRUE
7108_7_SMIM24_CS077	92lKss	PM	7108_7_SMIM24_CS077	Inverse variance weighted	28	-0.957187	0.41812	0.022064	-1.7767	-0.137672	0.383972	0.169195	0.871384	0.0474015	TRUE
7211_2_RNASE1_RNase_1	92lKss	PM	7211_2_RNASE1_RNase_1	Inverse variance weighted	29	-0.668185	0.316713	0.0348798	-1.28894	-0.0474282	0.512638	0.275562	0.953679	0.0474015	TRUE
7758_217_RNF215_RN215	92lKss	PM	7758_217_RNF215_RN215	Inverse variance weighted	22	-1.00114	0.472881	0.0342511	-1.92799	-0.0742909	0.367461	0.145441	0.928402	0.0474015	TRUE
7762_30_SNN_SNN	92lKss	PM	7762_30_SNN_SNN	Inverse variance weighted	24	-0.852199	0.404492	0.0351317	-1.645	-0.0593945	0.426476	0.193012	0.942335	0.0474015	TRUE
7873_32_TSSK2_TSSK2	92lKss	PM	7873_32_TSSK2_TSSK2	Inverse variance weighted	18	-1.07047	0.506569	0.0345852	-2.06335	-0.077597	0.342847	0.127028	0.925337	0.0474015	TRUE
7947_19_ENTHD2_AP4AT	92lKss	PM	7947_19_ENTHD2_AP4AT	Inverse variance weighted	29	-0.987444	0.460806	0.0321239	-1.89062	-0.0842653	0.372528	0.150978	0.919187	0.0474015	TRUE
8059_1_THPO_Tpo	92lKss	PM	8059_1_THPO_Tpo	Inverse variance weighted	19	-0.866444	0.412661	0.0357598	-1.67526	-0.0576275	0.420444	0.187259	0.944002	0.0474015	TRUE
8306_54_PRRG1_TMG1	92lKss	PM	8306_54_PRRG1_TMG1	Inverse variance weighted	16	-1.00419	0.47458	0.0343488	-1.93436	-0.0740119	0.366342	0.144516	0.928661	0.0474015	TRUE
8364_74_UST_UST	92lKss	PM	8364_74_UST_UST	Inverse variance weighted	34	-0.804947	0.370994	0.0300294	-1.5321	-0.0777985	0.447111	0.216082	0.925151	0.0474015	TRUE
8876_51_NRXN2_NRX2B	92lKss	PM	8876_51_NRXN2_NRX2B	Inverse variance weighted	29	-0.834605	0.370739	0.0243732	-1.56125	-0.107957	0.434046	0.209873	0.897666	0.0474015	TRUE
8877_22_EVA1C_F176C	92lKss	PM	8877_22_EVA1C_F176C	Inverse variance weighted	29	-0.842401	0.385547	0.0288926	-1.59807	-0.0867285	0.430675	0.202286	0.916926	0.0474015	TRUE
9049_2_SLC16A3_MOT4	92lKss	PM	9049_2_SLC16A3_MOT4	Inverse variance weighted	20	-1.0857	0.500343	0.0300134	-2.06638	-0.105029	0.337665	0.126644	0.900298	0.0474015	TRUE
9075_121_KIAA1024_K1024	92lKss	PM	9075_121_KIAA1024_K1024	Inverse variance weighted	26	-0.935673	0.441301	0.0339841	-1.80062	-0.070723	0.392322	0.165196	0.93172	0.0474015	TRUE
9176_3_MUC1_MUC1	92lKss	PM	9176_3_MUC1_MUC1	Inverse variance weighted	36	-0.512341	0.222095	0.0210626	-0.947647	-0.0770358	0.599091	0.387652	0.925857	0.0474015	TRUE
9719_145_MMP16_MMP_16	92lKss	PM	9719_145_MMP16_MMP_16	Inverse variance weighted	23	-0.993998	0.44172	0.0244304	-1.85977	-0.128228	0.370094	0.155709	0.879653	0.0474015	TRUE
5810_25_TDGF1_Cripto	92lKss	PM	5810_25_TDGF1_Cripto	Inverse variance weighted	48	-0.213945	0.103228	0.0382148	-0.416273	-0.0116177	0.807393	0.6595	0.98845	0.0484675	TRUE
17154_2_PTGES3_TEBP	92lKss	PM	17154_2_PTGES3_TEBP	Inverse variance weighted	26	-0.426415	0.206041	0.0384931	-0.830256	-0.022575	0.652845	0.435938	0.977678	0.0485246	TRUE
13423_94_FAM213A_CJ058	92lKss	PM	13423_94_FAM213A_CJ058	Inverse variance weighted	27	-0.754437	0.36617	0.0393653	-1.47213	-0.0367443	0.470275	0.229436	0.963923	0.0486273	TRUE
15669_7_BRAF_BRAF1	92lKss	PM	15669_7_BRAF_BRAF1	Inverse variance weighted	22	-0.977105	0.473052	0.0388722	-1.90429	-0.0499244	0.376399	0.148929	0.951301	0.0486273	TRUE
7751_121_SFRP2_SARP_1	92lKss	PM	7751_121_SFRP2_SARP_1	Inverse variance weighted	27	-0.501874	0.243765	0.0395097	-0.979654	-0.0240935	0.605395	0.375441	0.976194	0.0486273	TRUE
11192_168_TINAGL1_TINAL	92lKss	PM	11192_168_TINAGL1_TINAL	Inverse variance weighted	40	-0.58571	0.285137	0.0399629	-1.14458	-0.0268406	0.556711	0.318358	0.973516	0.0488958	TRUE
10981_56_NRG3_NRG3	92lKss	PM	10981_56_NRG3_NRG3	Inverse variance weighted	26	-0.920144	0.448847	0.0403628	-1.79988	-0.0404038	0.398462	0.165318	0.960402	0.0490963	TRUE
10561_5_PGLYRP3_PGRP_I_alpha	92lKss	PM	10561_5_PGLYRP3_PGRP_I_alpha	Inverse variance weighted	30	-0.622472	0.307867	0.0431882	-1.22589	-0.0190526	0.536616	0.293496	0.981128	0.0491484	TRUE
10620_21_MSMB_PSP_94	92lKss	PM	10620_21_MSMB_PSP_94	Inverse variance weighted	34	-0.523038	0.257289	0.0420648	-1.02733	-0.0187509	0.592717	0.357963	0.981424	0.0491484	TRUE
11177_16_KRT5_K2C5	92lKss	PM	11177_16_KRT5_K2C5	Inverse variance weighted	35	-0.644068	0.317279	0.0423592	-1.26594	-0.0222012	0.525152	0.281975	0.978043	0.0491484	TRUE
11591_43_PRC1_PRC1	92lKss	PM	11591_43_PRC1_PRC1	Inverse variance weighted	19	-1.07451	0.533189	0.0438781	-2.11956	-0.0294605	0.341465	0.120084	0.970969	0.0491484	TRUE
12338_27_EGFLAM_EGFLA	92lKss	PM	12338_27_EGFLAM_EGFLA	Inverse variance weighted	42	-0.39601	0.19436	0.041599	-0.776955	-0.0150647	0.673	0.459804	0.985048	0.0491484	TRUE
14029_42_COPS2_CSN2	92lKss	PM	14029_42_COPS2_CSN2	Inverse variance weighted	25	-0.515698	0.254068	0.04238	-1.01367	-0.0177261	0.597083	0.362884	0.98243	0.0491484	TRUE
4925_54_MMP13_MMP_13	92lKss	PM	4925_54_MMP13_MMP_13	Inverse variance weighted	22	-0.986645	0.487211	0.0428583	-1.94158	-0.0317118	0.372825	0.143477	0.968786	0.0491484	TRUE
8404_102_BOLA2_BolA_like_protein_2	92lKss	PM	8404_102_BOLA2_BolA_like_protein_2	Inverse variance weighted	25	-0.897789	0.445649	0.04395	-1.77126	-0.024318	0.407469	0.170118	0.975975	0.0491484	TRUE
9402_18_DCBLD1_DCBD1	92lKss	PM	9402_18_DCBLD1_DCBD1	Inverse variance weighted	18	-1.10397	0.543621	0.0422787	-2.16947	-0.0384701	0.331553	0.114239	0.962261	0.0491484	TRUE
9409_11_TPSAB1_TRYB1	92lKss	PM	9409_11_TPSAB1_TRYB1	Inverse variance weighted	58	-0.181899	0.0902178	0.0437776	-0.358725	-0.00507153	0.833686	0.698566	0.994941	0.0491484	TRUE
9523_34_ITM2C_ITM2C	92lKss	PM	9523_34_ITM2C_ITM2C	Inverse variance weighted	20	-0.882443	0.433716	0.0418901	-1.73253	-0.0323599	0.413771	0.176837	0.968158	0.0491484	TRUE
9802_27_PNPLA2_PLPL2	92lKss	PM	9802_27_PNPLA2_PLPL2	Inverse variance weighted	31	-1.17964	0.578094	0.0412932	-2.31271	-0.0465792	0.307388	0.0989929	0.954489	0.0491484	TRUE
10535_25_COX6A2_CX6A2	92lKss	PM	10535_25_COX6A2_CX6A2	Inverse variance weighted	19	-0.898975	0.449411	0.0454635	-1.77982	-0.0181295	0.406986	0.168668	0.982034	0.0492013	TRUE
12357_41_SNAP29_SNP29	92lKss	PM	12357_41_SNAP29_SNP29	Inverse variance weighted	31	-0.908229	0.456209	0.046501	-1.8024	-0.0140592	0.403238	0.164903	0.986039	0.0492013	TRUE
16035_8_FLT4_VEGF_sR3	92lKss	PM	16035_8_FLT4_VEGF_sR3	Inverse variance weighted	45	-0.270032	0.136395	0.0477277	-0.537365	-0.00269856	0.763355	0.584286	0.997305	0.0492013	TRUE
17789_1_QPRT_NADC	92lKss	PM	17789_1_QPRT_NADC	Inverse variance weighted	15	-1.02399	0.512602	0.0457577	-2.02869	-0.0192848	0.359161	0.131508	0.9809	0.0492013	TRUE
18259_15_MEOX2_MEOX2	92lKss	PM	18259_15_MEOX2_MEOX2	Inverse variance weighted	29	-0.631024	0.317784	0.0470665	-1.25388	-0.00816739	0.532047	0.285395	0.991866	0.0492013	TRUE
2643_57_CDH3_P_Cadherin	92lKss	PM	2643_57_CDH3_P_Cadherin	Inverse variance weighted	32	-0.453437	0.226328	0.0451283	-0.897039	-0.00983549	0.63544	0.407775	0.990213	0.0492013	TRUE
5400_52_LEPR_sLeptin_R	92lKss	PM	5400_52_LEPR_sLeptin_R	Inverse variance weighted	89	-0.304595	0.152112	0.0452377	-0.602735	-0.00645519	0.737422	0.547313	0.993566	0.0492013	TRUE
5462_62_FCN3_Ficolin_3	92lKss	PM	5462_62_FCN3_Ficolin_3	Inverse variance weighted	46	-0.370556	0.186744	0.0472226	-0.736575	-0.0045375	0.69035	0.478751	0.995473	0.0492013	TRUE
7003_4_GALNT10_GLT10	92lKss	PM	7003_4_GALNT10_GLT10	Inverse variance weighted	18	-1.004	0.506628	0.04751	-1.99699	-0.0110067	0.366411	0.135743	0.989054	0.0492013	TRUE
8696_15_GAL3ST1_G3ST1	92lKss	PM	8696_15_GAL3ST1_G3ST1	Inverse variance weighted	37	-0.33061	0.167161	0.0479516	-0.658246	-0.00297502	0.718485	0.517759	0.997029	0.0492013	TRUE
9234_8_TWSG1_TWSG1	92lKss	PM	9234_8_TWSG1_TWSG1	Inverse variance weighted	28	-0.754939	0.377145	0.0453145	-1.49414	-0.0157356	0.470039	0.224441	0.984388	0.0492013	TRUE
9971_5_CSMD2_CSMD2	92lKss	PM	9971_5_CSMD2_CSMD2	Inverse variance weighted	20	-1.06386	0.538512	0.048206	-2.11934	-0.00837296	0.345123	0.120111	0.991662	0.0492013	TRUE
13438_115_CHRD_CHRD	92lKss	PM	13438_115_CHRD_CHRD	Inverse variance weighted	24	-1.14684	0.583854	0.0494993	-2.2912	-0.00249049	0.317638	0.101145	0.997513	0.0497384	TRUE
6226_69_EFHA1_EFHA1	92lKss	PM	6226_69_EFHA1_EFHA1	Inverse variance weighted	20	-0.997591	0.507658	0.0494046	-1.9926	-0.00258047	0.368767	0.13634	0.997423	0.0497384	TRUE
9043_7_TFIP11_TFP11	92lKss	PM	9043_7_TFIP11_TFP11	Inverse variance weighted	34	-0.521734	0.26507	0.0490351	-1.04127	-0.00219638	0.593491	0.353006	0.997806	0.0497384	TRUE
18294_26_SOX2_SOX2	92lKss	PM	18294_26_SOX2_SOX2	Inverse variance weighted	19	-0.982944	0.501321	0.0499132	-1.96553	-0.000354366	0.374208	0.140081	0.999646	0.0499132	TRUE
note:The IVW method is the main method

## Sheet: Supplementary Table 5a
			Supplementary Table 5a.3 inflammatory protein were shown to be Risk factors on Polymyositis
id.exposure	id.outcome	outcome	exposure	method	nsnp	b	se	pval	lo_ci	up_ci	or	or_lci95	or_uci95	fdr_qval	fdr_significant
GCST90274798	TUZqV8	PM	Interleukin-12 subunit beta levels	Inverse variance weighted	34	0.603569	0.253936	0.0174609	0.105855	1.10128	1.82863	1.11166	3.00802	0.0274451	TRUE
GCST90274829	TUZqV8	PM	Neurotrophin-3 levels	Inverse variance weighted	31	0.576725	0.244421	0.0182967	0.0976601	1.05579	1.7802	1.10259	2.87424	0.0274451	TRUE
GCST90274781	TUZqV8	PM	C-X-C motif chemokine 11 levels	Inverse variance weighted	38	0.431067	0.217509	0.0474974	0.00474994	0.857385	1.5389	1.00476	2.35699	0.0474974	TRUE

## Sheet: Supplementary Table 5b
	Supplementary Table 5b.Sensitivity Analysis of inflammatory protein as Risk Factors
id.exposure	method	Q	Q_df	Q_pval	outcome	exposure	egger_intercept	se	pleio_pval
GCST90274781	Inverse variance weighted	33.5758	37	0.630371	PM	C-X-C motif chemokine 11 levels	-0.0561798	0.0600606	0.355823
GCST90274781	MR Egger	32.7008	36	0.626305	PM	C-X-C motif chemokine 11 levels	-0.0561798	0.0600606	0.355823
GCST90274798	Inverse variance weighted	71.38	33	0.00012097	PM	Interleukin-12 subunit beta levels	0.0178447	0.0578212	0.759612
GCST90274798	MR Egger	71.1682	32	8.37369e-05	PM	Interleukin-12 subunit beta levels	0.0178447	0.0578212	0.759612
GCST90274829	Inverse variance weighted	26.4556	30	0.651685	PM	Neurotrophin-3 levels	-0.00312182	0.0486891	0.949317
GCST90274829	MR Egger	26.4515	29	0.60127	PM	Neurotrophin-3 levels	-0.00312182	0.0486891	0.949317

## Sheet: Supplementary Table 5c
			Supplementary Table 5c.F-statistics of 91 inflammatory protein
id.exposure	exposure	SNP	chr.exposure	pos.exposure	effect_allele.exposure	other_allele.exposure	beta.exposure	se.exposure	eaf.exposure	pval.exposure	samplesize.exposure	mr_keep.exposure	pval_origin.exposure	data_source.exposure	F_stat
GCST90274759	Adenosine Deaminase levels	rs115657851	1	57353848	A	G	0.139	0.0293	0.0462	2.1e-06	14715	TRUE	reported	textfile	22.5058
GCST90274759	Adenosine Deaminase levels	rs184103539	1	222149663	T	C	-0.1524	0.0339	0.0397	6.94e-06	12833	TRUE	reported	textfile	20.2102
GCST90274759	Adenosine Deaminase levels	rs6544381	2	41276504	A	C	0.0643	0.0143	0.7983	6.91e-06	14732	TRUE	reported	textfile	20.2185
GCST90274759	Adenosine Deaminase levels	rs111478357	2	144650434	T	C	0.2044	0.044	0.0243	3.39e-06	13801	TRUE	reported	textfile	21.5802
GCST90274759	Adenosine Deaminase levels	rs62188709	2	225565760	A	T	-0.1012	0.0222	0.9174	5.15e-06	14288	TRUE	reported	textfile	20.7805
GCST90274759	Adenosine Deaminase levels	rs6441227	3	158534618	A	C	-0.087	0.0194	0.1824	7.31e-06	10894	TRUE	reported	textfile	20.1111
GCST90274759	Adenosine Deaminase levels	rs10024178	4	5801734	T	C	-0.0925	0.0199	0.905	3.35e-06	14716	TRUE	reported	textfile	21.6061
GCST90274759	Adenosine Deaminase levels	rs189104742	4	75665562	A	T	0.2754	0.0584	0.9857	2.41e-06	14729	TRUE	reported	textfile	22.2383
GCST90274759	Adenosine Deaminase levels	rs62319741	4	124571895	T	C	0.1281	0.0258	0.9456	6.87e-07	14733	TRUE	reported	textfile	24.6524
GCST90274759	Adenosine Deaminase levels	rs34031171	5	18907012	CA	C	-0.0743	0.0167	0.2088	8.62e-06	10894	TRUE	reported	textfile	19.7945
GCST90274759	Adenosine Deaminase levels	rs6463679	7	7345002	A	G	0.0552	0.0122	0.3628	6.05e-06	14288	TRUE	reported	textfile	20.4719
GCST90274759	Adenosine Deaminase levels	rs1608554	7	22807634	A	G	0.0598	0.0122	0.656	9.5e-07	14733	TRUE	reported	textfile	24.0261
GCST90274759	Adenosine Deaminase levels	rs2527856	7	80678923	T	C	0.0562	0.0122	0.5989	4.09e-06	14288	TRUE	reported	textfile	21.2204
GCST90274759	Adenosine Deaminase levels	rs73701916	8	102530192	A	G	-0.1301	0.0292	0.9512	8.37e-06	14726	TRUE	reported	textfile	19.8513
GCST90274759	Adenosine Deaminase levels	rs4749761	10	8502517	A	T	0.5548	0.1204	0.0104	4.07e-06	6862	TRUE	reported	textfile	21.2334
GCST90274759	Adenosine Deaminase levels	rs11512688	11	102613285	T	G	-0.0606	0.0133	0.6677	5.2e-06	12193	TRUE	reported	textfile	20.7607
GCST90274759	Adenosine Deaminase levels	rs2620728	12	65118323	C	G	-0.0551	0.0119	0.5267	3.65e-06	14288	TRUE	reported	textfile	21.4392
GCST90274759	Adenosine Deaminase levels	rs79226097	14	91715447	T	C	0.1608	0.0357	0.03	6.66e-06	14732	TRUE	reported	textfile	20.2878
GCST90274759	Adenosine Deaminase levels	rs739998	16	316890	T	C	0.0594	0.0132	0.5782	6.8e-06	13662	TRUE	reported	textfile	20.25
GCST90274759	Adenosine Deaminase levels	rs56139330	16	58197178	A	G	0.0777	0.0173	0.8369	7.08e-06	12197	TRUE	reported	textfile	20.172
GCST90274759	Adenosine Deaminase levels	rs117645472	18	917376	A	T	0.3494	0.0754	0.0125	3.59e-06	11095	TRUE	reported	textfile	21.4735
GCST90274759	Adenosine Deaminase levels	rs73966257	18	70229342	A	G	-0.2927	0.0654	0.0126	7.62e-06	12935	TRUE	reported	textfile	20.0304
GCST90274759	Adenosine Deaminase levels	rs151018349	19	561872	A	T	0.1025	0.0231	0.1817	9.11e-06	10474	TRUE	reported	textfile	19.689
GCST90274759	Adenosine Deaminase levels	rs112665079	20	43120683	T	C	0.8932	0.026	0.051	1e-200	14720	TRUE	reported	textfile	1180.19
GCST90274759	Adenosine Deaminase levels	rs80212763	20	43223930	T	C	0.9687	0.0448	0.0189	1.1e-103	14249	TRUE	reported	textfile	467.544
GCST90274759	Adenosine Deaminase levels	rs12479560	20	43300667	A	G	0.12	0.0147	0.32	3.26e-16	12404	TRUE	reported	textfile	66.6389
GCST90274759	Adenosine Deaminase levels	rs113525696	21	15450490	G	GA	0.0771	0.0155	0.6666	6.55e-07	10894	TRUE	reported	textfile	24.7426
GCST90274759	Adenosine Deaminase levels	rs147052185	21	19074306	A	G	0.2127	0.0473	0.9793	6.9e-06	14244	TRUE	reported	textfile	20.2215
GCST90274759	Adenosine Deaminase levels	rs7292320	22	37921425	A	G	-0.0599	0.0131	0.2529	4.82e-06	14729	TRUE	reported	textfile	20.9079
GCST90274760	Artemin levels	rs13303278	1	921716	A	C	-0.0664	0.0144	0.5539	4.01e-06	10265	TRUE	reported	textfile	21.2623
GCST90274760	Artemin levels	rs3003450	1	17628383	T	G	0.0632	0.0137	0.6627	3.97e-06	11762	TRUE	reported	textfile	21.281
GCST90274760	Artemin levels	rs10799609	1	20418323	T	C	-0.1321	0.0293	0.0561	6.53e-06	11778	TRUE	reported	textfile	20.3269
GCST90274760	Artemin levels	rs79664530	1	197189391	C	G	-0.3211	0.0718	0.0125	7.74e-06	10843	TRUE	reported	textfile	20.0001
GCST90274760	Artemin levels	rs76672219	1	225057589	A	C	-0.3226	0.0682	0.9882	2.24e-06	11291	TRUE	reported	textfile	22.3748
GCST90274760	Artemin levels	rs141625055	2	142183922	A	G	0.1852	0.0418	0.0327	9.4e-06	11765	TRUE	reported	textfile	19.6304
GCST90274760	Artemin levels	rs9682166	3	93520803	T	C	-0.1481	0.0334	0.0532	9.24e-06	9453	TRUE	reported	textfile	19.6615
GCST90274760	Artemin levels	rs62277657	3	111720183	A	G	0.0833	0.0166	0.1972	5.22e-07	11777	TRUE	reported	textfile	25.181
GCST90274760	Artemin levels	rs17491469	3	189164574	A	G	-0.0897	0.0197	0.1327	5.28e-06	11777	TRUE	reported	textfile	20.7325
GCST90274760	Artemin levels	rs138311590	4	4424044	A	G	-0.0811	0.0176	0.84	4.07e-06	11758	TRUE	reported	textfile	21.2332
GCST90274760	Artemin levels	rs79259958	4	40380879	T	C	-0.3099	0.0697	0.0147	8.74e-06	9945	TRUE	reported	textfile	19.7687
GCST90274760	Artemin levels	rs9684768	4	156930775	C	G	0.0692	0.014	0.626	7.7e-07	11330	TRUE	reported	textfile	24.4318
GCST90274760	Artemin levels	rs17340161	5	103466564	A	G	-0.0873	0.0189	0.8494	3.86e-06	11330	TRUE	reported	textfile	21.3356
GCST90274760	Artemin levels	rs118087756	6	94484664	A	G	-0.4237	0.094	0.0108	6.56e-06	8024	TRUE	reported	textfile	20.3171
GCST90274760	Artemin levels	rs9496445	6	143047898	T	C	0.0853	0.0181	0.1545	2.44e-06	11768	TRUE	reported	textfile	22.2096
GCST90274760	Artemin levels	rs12699544	7	13780997	A	G	0.0803	0.0181	0.1536	9.14e-06	11777	TRUE	reported	textfile	19.6822
GCST90274760	Artemin levels	rs142970662	7	106961661	A	G	0.311	0.0639	0.0191	1.13e-06	9834	TRUE	reported	textfile	23.6875
GCST90274760	Artemin levels	rs4993886	8	3686552	A	T	-0.079	0.0162	0.6759	1.08e-06	8371	TRUE	reported	textfile	23.7807
GCST90274760	Artemin levels	rs55885546	8	19493177	A	G	-0.2047	0.044	0.0245	3.28e-06	11778	TRUE	reported	textfile	21.6436
GCST90274760	Artemin levels	rs141429639	8	53903686	A	G	-0.293	0.0644	0.0147	5.37e-06	11330	TRUE	reported	textfile	20.6997
GCST90274760	Artemin levels	rs74383279	8	112086697	C	G	-0.1899	0.0421	0.9634	6.46e-06	11761	TRUE	reported	textfile	20.3463
GCST90274760	Artemin levels	rs1329733	9	92208227	A	G	-0.0674	0.0136	0.5323	7.2e-07	11330	TRUE	reported	textfile	24.5608
GCST90274760	Artemin levels	rs4740350	9	133454106	A	G	0.0877	0.0194	0.1326	6.17e-06	11778	TRUE	reported	textfile	20.436
GCST90274760	Artemin levels	rs142585779	9	140239588	T	C	0.2119	0.0435	0.038	1.11e-06	10266	TRUE	reported	textfile	23.7292
GCST90274760	Artemin levels	rs3001873	10	52449020	T	C	-0.0852	0.0185	0.1749	4.12e-06	11330	TRUE	reported	textfile	21.2098
GCST90274760	Artemin levels	rs4561132	10	97678022	A	G	-0.0716	0.0159	0.2386	6.7e-06	11329	TRUE	reported	textfile	20.2783
GCST90274760	Artemin levels	rs77502336	11	123394636	C	G	0.0679	0.0141	0.318	1.47e-06	11775	TRUE	reported	textfile	23.19
GCST90274760	Artemin levels	rs118115625	12	81724190	T	C	0.1703	0.0362	0.0344	2.55e-06	11778	TRUE	reported	textfile	22.1316
GCST90274760	Artemin levels	rs148226005	12	130004146	A	G	0.2112	0.0451	0.9758	2.83e-06	11765	TRUE	reported	textfile	21.9298
GCST90274760	Artemin levels	rs114907684	16	81582982	T	C	-0.3648	0.0818	0.9881	8.21e-06	8283	TRUE	reported	textfile	19.8885
GCST90274760	Artemin levels	rs11382995	17	1226068	CT	C	-0.0807	0.018	0.7036	7.35e-06	7943	TRUE	reported	textfile	20.1003
GCST90274760	Artemin levels	rs1370215	18	54688939	T	C	-0.07	0.0153	0.7417	4.76e-06	11330	TRUE	reported	textfile	20.9321
GCST90274760	Artemin levels	rs6509909	19	55422034	C	G	-0.0881	0.0176	0.8122	5.57e-07	11330	TRUE	reported	textfile	25.0569
GCST90274760	Artemin levels	rs9941952	22	25646493	T	C	0.0765	0.0167	0.7151	4.63e-06	11774	TRUE	reported	textfile	20.9841
GCST90274761	Axin-1 levels	rs2712427	3	128431622	A	G	0.0626	0.0134	0.4935	2.99e-06	11345	TRUE	reported	textfile	21.8242
GCST90274761	Axin-1 levels	rs115455827	5	78787853	A	G	0.1447	0.0305	0.9489	2.09e-06	11792	TRUE	reported	textfile	22.508
GCST90274761	Axin-1 levels	rs117097664	6	151334530	A	C	0.2444	0.0522	0.0197	2.84e-06	11345	TRUE	reported	textfile	21.9211
GCST90274761	Axin-1 levels	rs2691530	7	77960243	T	C	-0.067	0.0133	0.5969	4.71e-07	11793	TRUE	reported	textfile	25.3774
GCST90274761	Axin-1 levels	rs2470622	8	102489704	A	G	-0.1229	0.0242	0.9127	3.8e-07	11345	TRUE	reported	textfile	25.7913
GCST90274761	Axin-1 levels	rs11202576	10	89584284	A	G	-0.0767	0.0172	0.7946	8.22e-06	11345	TRUE	reported	textfile	19.8854
GCST90274761	Axin-1 levels	rs72984228	11	101331132	A	G	-0.1557	0.035	0.9611	8.64e-06	11792	TRUE	reported	textfile	19.7898
GCST90274761	Axin-1 levels	rs113946880	11	134706712	T	C	0.1331	0.0293	0.0539	5.55e-06	11792	TRUE	reported	textfile	20.6358
GCST90274761	Axin-1 levels	rs10860902	12	103075047	C	G	0.0659	0.0149	0.7403	9.74e-06	11778	TRUE	reported	textfile	19.5613
GCST90274761	Axin-1 levels	rs7171268	15	81221771	T	C	0.1554	0.0329	0.9514	2.32e-06	11345	TRUE	reported	textfile	22.3105
GCST90274761	Axin-1 levels	rs148317708	18	50513818	A	G	-0.212	0.042	0.0295	4.47e-07	10919	TRUE	reported	textfile	25.4785
GCST90274761	Axin-1 levels	rs9962377	18	70105531	T	C	-0.0843	0.0186	0.1481	5.84e-06	11793	TRUE	reported	textfile	20.5414
GCST90274761	Axin-1 levels	rs428324	18	77253338	T	C	0.0692	0.0148	0.6047	2.93e-06	10281	TRUE	reported	textfile	21.8619
GCST90274762	beta-nerve growth factor levels	rs34043924	1	59543117	T	TA	0.0683	0.015	0.7798	5.28e-06	11331	TRUE	reported	textfile	20.7328
GCST90274762	beta-nerve growth factor levels	rs6328	1	115829943	A	C	-0.0797	0.0122	0.3498	6.46e-11	13224	TRUE	reported	textfile	42.6773
GCST90274762	beta-nerve growth factor levels	rs11404457	2	227016311	CT	C	-0.0672	0.015	0.209	7.46e-06	11336	TRUE	reported	textfile	20.0704
GCST90274762	beta-nerve growth factor levels	rs72673086	4	96824143	A	G	0.0584	0.0126	0.3152	3.57e-06	12858	TRUE	reported	textfile	21.4825
GCST90274762	beta-nerve growth factor levels	rs78167655	4	119266088	T	C	-0.1646	0.0365	0.0262	6.5e-06	14743	TRUE	reported	textfile	20.3364
GCST90274762	beta-nerve growth factor levels	rs4017	4	164064099	T	C	-0.1187	0.0258	0.9491	4.21e-06	14742	TRUE	reported	textfile	21.1671
GCST90274762	beta-nerve growth factor levels	rs17689534	4	166807640	A	G	0.2208	0.0462	0.0229	1.76e-06	13421	TRUE	reported	textfile	22.841
GCST90274762	beta-nerve growth factor levels	rs12188775	5	132971762	T	G	0.1213	0.0247	0.9435	9.06e-07	14737	TRUE	reported	textfile	24.1172
GCST90274762	beta-nerve growth factor levels	rs77493302	6	838092	T	C	0.0853	0.0185	0.8904	4.01e-06	14743	TRUE	reported	textfile	21.2596
GCST90274762	beta-nerve growth factor levels	rs2237172	6	16601587	A	G	0.0619	0.0136	0.7375	5.33e-06	14295	TRUE	reported	textfile	20.7159
GCST90274762	beta-nerve growth factor levels	rs2904780	6	31457874	A	C	-0.0685	0.0143	0.3918	1.67e-06	11538	TRUE	reported	textfile	22.9461
GCST90274762	beta-nerve growth factor levels	rs397081	6	32192617	T	C	0.1203	0.0262	0.9514	4.4e-06	14743	TRUE	reported	textfile	21.0828
GCST90274762	beta-nerve growth factor levels	rs73782207	6	150452471	A	G	0.0925	0.0205	0.0825	6.42e-06	14734	TRUE	reported	textfile	20.3599
GCST90274762	beta-nerve growth factor levels	rs9479501	6	153400418	T	G	0.0629	0.0137	0.2135	4.41e-06	14729	TRUE	reported	textfile	21.0795
GCST90274762	beta-nerve growth factor levels	rs12533747	7	30944899	A	G	0.1389	0.0276	0.0802	4.84e-07	14295	TRUE	reported	textfile	25.3272
GCST90274762	beta-nerve growth factor levels	rs17647697	7	130302087	A	C	-0.1617	0.0352	0.9727	4.35e-06	14741	TRUE	reported	textfile	21.1025
GCST90274762	beta-nerve growth factor levels	rs12539643	7	151019021	C	G	0.1867	0.0408	0.966	4.74e-06	11344	TRUE	reported	textfile	20.9396
GCST90274762	beta-nerve growth factor levels	rs62494116	8	13332042	T	C	0.0578	0.0117	0.6636	7.81e-07	14729	TRUE	reported	textfile	24.4053
GCST90274762	beta-nerve growth factor levels	rs1878359	8	122948812	A	G	0.0626	0.0126	0.719	6.76e-07	14740	TRUE	reported	textfile	24.6835
GCST90274762	beta-nerve growth factor levels	rs10961630	9	14636946	C	G	0.053	0.0118	0.55	7.07e-06	14295	TRUE	reported	textfile	20.1738
GCST90274762	beta-nerve growth factor levels	rs3128517	9	90362040	T	C	-0.0775	0.0118	0.4965	5.11e-11	14295	TRUE	reported	textfile	43.136
GCST90274762	beta-nerve growth factor levels	rs12259196	10	89839430	A	G	-0.075	0.0148	0.1928	4.03e-07	13244	TRUE	reported	textfile	25.6802
GCST90274762	beta-nerve growth factor levels	rs4980184	10	125058869	T	C	0.2352	0.0521	0.9836	6.35e-06	14295	TRUE	reported	textfile	20.3798
GCST90274762	beta-nerve growth factor levels	rs183185212	11	9434918	A	C	-0.2977	0.0657	0.9883	5.86e-06	13808	TRUE	reported	textfile	20.5318
GCST90274762	beta-nerve growth factor levels	rs11025264	11	19837758	T	C	0.1739	0.0384	0.9748	5.94e-06	14743	TRUE	reported	textfile	20.5086
GCST90274762	beta-nerve growth factor levels	rs149439201	12	14011469	G	GT	0.1719	0.0383	0.9639	7.18e-06	10894	TRUE	reported	textfile	20.1444
GCST90274762	beta-nerve growth factor levels	rs150978595	12	91732089	A	ATTTCTT	-0.0551	0.0124	0.5439	8.85e-06	11342	TRUE	reported	textfile	19.7451
GCST90274762	beta-nerve growth factor levels	rs9599159	13	67428046	T	C	-0.175	0.0387	0.9756	6.13e-06	14730	TRUE	reported	textfile	20.4482
GCST90274762	beta-nerve growth factor levels	rs4899264	14	69285337	C	G	-0.055	0.0117	0.5283	2.59e-06	14295	TRUE	reported	textfile	22.098
GCST90274762	beta-nerve growth factor levels	rs7149605	14	94854041	A	G	0.0862	0.0195	0.0949	9.85e-06	14731	TRUE	reported	textfile	19.5409
GCST90274762	beta-nerve growth factor levels	rs140072192	16	3327943	A	G	0.2773	0.0602	0.0196	4.1e-06	11925	TRUE	reported	textfile	21.2181
GCST90274762	beta-nerve growth factor levels	rs140882208	17	47365286	T	C	-0.1722	0.0388	0.0258	9.07e-06	14731	TRUE	reported	textfile	19.6971
GCST90274762	beta-nerve growth factor levels	rs4087847	18	2455418	T	G	-0.1546	0.0343	0.0301	6.57e-06	14743	TRUE	reported	textfile	20.3157
GCST90274762	beta-nerve growth factor levels	rs74639669	18	5679360	A	T	-0.1748	0.0386	0.0281	5.94e-06	14733	TRUE	reported	textfile	20.5073
GCST90274762	beta-nerve growth factor levels	rs62092633	18	55441626	T	C	-0.1249	0.0259	0.1005	1.42e-06	11344	TRUE	reported	textfile	23.2555
GCST90274762	beta-nerve growth factor levels	rs34559191	19	16434937	T	C	0.0607	0.0124	0.3088	9.82e-07	13675	TRUE	reported	textfile	23.9626
GCST90274762	beta-nerve growth factor levels	rs117164089	19	43780396	T	C	-0.271	0.0565	0.014	1.61e-06	13421	TRUE	reported	textfile	23.006
GCST90274762	beta-nerve growth factor levels	rs148834134	21	43942626	T	C	0.2541	0.0556	0.0235	4.87e-06	13421	TRUE	reported	textfile	20.8862
GCST90274762	beta-nerve growth factor levels	rs13058191	22	49775973	C	G	-0.2164	0.0467	0.0256	3.59e-06	14295	TRUE	reported	textfile	21.4724
GCST90274765	C-C motif chemokine 19 levels	rs7595241	2	7425475	C	G	0.0615	0.013	0.6941	2.24e-06	14288	TRUE	reported	textfile	22.3802
GCST90274765	C-C motif chemokine 19 levels	rs113139367	2	66609925	A	C	-0.2101	0.043	0.021	1.03e-06	14242	TRUE	reported	textfile	23.8735
GCST90274765	C-C motif chemokine 19 levels	rs13010492	2	204776176	C	G	-0.0803	0.0123	0.4754	6.65e-11	13422	TRUE	reported	textfile	42.6207
GCST90274765	C-C motif chemokine 19 levels	rs192686691	3	12700866	C	G	0.2648	0.0589	0.0195	6.93e-06	10795	TRUE	reported	textfile	20.2118
GCST90274765	C-C motif chemokine 19 levels	rs1654018	3	71575288	T	C	0.2391	0.0538	0.9738	8.82e-06	10894	TRUE	reported	textfile	19.7513
GCST90274765	C-C motif chemokine 19 levels	rs62292952	3	132200719	T	G	0.2346	0.0185	0.8822	7.53e-37	14728	TRUE	reported	textfile	160.81
GCST90274765	C-C motif chemokine 19 levels	rs4356912	4	7444846	T	C	-0.0592	0.0133	0.6909	8.54e-06	14288	TRUE	reported	textfile	19.8125
GCST90274765	C-C motif chemokine 19 levels	rs6535499	4	76428761	T	C	-0.1216	0.0272	0.0583	7.8e-06	14288	TRUE	reported	textfile	19.9862
GCST90274765	C-C motif chemokine 19 levels	rs374784992	4	119585039	A	G	0.1335	0.0298	0.9401	7.47e-06	11760	TRUE	reported	textfile	20.0692
GCST90274765	C-C motif chemokine 19 levels	rs79086127	4	123839263	T	C	-0.2096	0.045	0.0195	3.2e-06	14247	TRUE	reported	textfile	21.6949
GCST90274765	C-C motif chemokine 19 levels	rs4554017	4	145124024	T	C	0.0596	0.0122	0.3904	1.03e-06	14288	TRUE	reported	textfile	23.8656
GCST90274765	C-C motif chemokine 19 levels	rs115109204	5	23807519	T	C	0.3784	0.0842	0.0116	6.99e-06	10795	TRUE	reported	textfile	20.1966
GCST90274765	C-C motif chemokine 19 levels	rs12521515	5	123121314	A	T	0.086	0.0192	0.861	7.49e-06	11780	TRUE	reported	textfile	20.0629
GCST90274765	C-C motif chemokine 19 levels	rs3792790	5	150442171	A	C	0.0551	0.012	0.4736	4.4e-06	14288	TRUE	reported	textfile	21.0834
GCST90274765	C-C motif chemokine 19 levels	rs6870560	5	174187919	T	C	0.0863	0.0169	0.8559	3.28e-07	14732	TRUE	reported	textfile	26.0764
GCST90274765	C-C motif chemokine 19 levels	rs9469127	6	32444093	C	G	-0.4884	0.0277	0.9365	1.41e-69	14735	TRUE	reported	textfile	310.879
GCST90274765	C-C motif chemokine 19 levels	rs28635588	6	32519041	A	G	-0.1775	0.0206	0.8408	6.9e-18	9182	TRUE	reported	textfile	74.2442
GCST90274765	C-C motif chemokine 19 levels	rs11961362	6	81004579	T	C	-0.1185	0.0264	0.0713	7.17e-06	12851	TRUE	reported	textfile	20.1479
GCST90274765	C-C motif chemokine 19 levels	rs1415763	6	125027776	C	G	0.0757	0.0157	0.1687	1.42e-06	14731	TRUE	reported	textfile	23.2484
GCST90274765	C-C motif chemokine 19 levels	rs13212719	6	133835436	A	G	0.0671	0.015	0.8005	7.7e-06	14288	TRUE	reported	textfile	20.0107
GCST90274765	C-C motif chemokine 19 levels	rs10242459	7	3911280	A	G	0.0729	0.0154	0.8219	2.2e-06	14729	TRUE	reported	textfile	22.4085
GCST90274765	C-C motif chemokine 19 levels	rs73257451	8	61418130	T	C	-0.3645	0.0756	0.989	1.43e-06	11337	TRUE	reported	textfile	23.2462
GCST90274765	C-C motif chemokine 19 levels	rs454265	8	81339142	A	G	-0.0561	0.0124	0.6505	6.06e-06	14728	TRUE	reported	textfile	20.4683
GCST90274765	C-C motif chemokine 19 levels	rs11574915	9	34710084	A	C	-0.1464	0.017	0.8639	7.19e-18	14733	TRUE	reported	textfile	74.1625
GCST90274765	C-C motif chemokine 19 levels	rs34791102	9	35612978	A	G	0.1238	0.0265	0.0534	2.99e-06	14735	TRUE	reported	textfile	21.8248
GCST90274765	C-C motif chemokine 19 levels	rs7894965	10	93652211	A	G	-0.0644	0.0142	0.6255	5.75e-06	11538	TRUE	reported	textfile	20.5681
GCST90274765	C-C motif chemokine 19 levels	rs6486995	12	19813981	A	T	-0.0697	0.0135	0.2452	2.43e-07	14735	TRUE	reported	textfile	26.6562
GCST90274765	C-C motif chemokine 19 levels	rs11174279	12	62401393	A	T	-0.0694	0.0156	0.1741	8.64e-06	14730	TRUE	reported	textfile	19.7911
GCST90274765	C-C motif chemokine 19 levels	rs4766578	12	111904371	A	T	-0.0801	0.0132	0.5095	1.29e-09	11785	TRUE	reported	textfile	36.8228
GCST90274765	C-C motif chemokine 19 levels	rs76295077	13	23257952	T	C	0.0928	0.0208	0.8962	8.14e-06	14288	TRUE	reported	textfile	19.9053
GCST90274765	C-C motif chemokine 19 levels	rs4907572	13	113647321	A	G	-0.0671	0.0137	0.2653	9.69e-07	14722	TRUE	reported	textfile	23.9885
GCST90274765	C-C motif chemokine 19 levels	rs111317412	14	48619204	A	C	-0.1236	0.0274	0.9429	6.45e-06	14288	TRUE	reported	textfile	20.3487
GCST90274765	C-C motif chemokine 19 levels	rs138108512	14	76855291	A	G	-0.2939	0.0616	0.0119	1.83e-06	13422	TRUE	reported	textfile	22.7634
GCST90274765	C-C motif chemokine 19 levels	rs138618048	14	100142541	A	G	-0.2066	0.046	0.0209	7.08e-06	14247	TRUE	reported	textfile	20.1718
GCST90274765	C-C motif chemokine 19 levels	rs74764632	16	57300587	A	T	0.1349	0.0294	0.9557	4.47e-06	14734	TRUE	reported	textfile	21.0537
GCST90274765	C-C motif chemokine 19 levels	rs147708384	17	14918425	T	C	-0.2707	0.0574	0.0151	2.4e-06	13801	TRUE	reported	textfile	22.2409
GCST90274765	C-C motif chemokine 19 levels	rs11877886	18	69226577	A	G	-0.1065	0.0239	0.0669	8.35e-06	14722	TRUE	reported	textfile	19.8565
GCST90274765	C-C motif chemokine 19 levels	rs2070746	19	52249702	T	G	-0.0575	0.0128	0.307	7.05e-06	14288	TRUE	reported	textfile	20.1797
GCST90274765	C-C motif chemokine 19 levels	rs138440733	22	17731243	A	G	-0.1724	0.036	0.0585	1.68e-06	12404	TRUE	reported	textfile	22.9335
GCST90274766	C-C motif chemokine 20 levels	rs11582772	1	32260562	T	C	0.2585	0.0548	0.9859	2.39e-06	14243	TRUE	reported	textfile	22.2515
GCST90274766	C-C motif chemokine 20 levels	rs111674022	1	238606022	T	C	-0.0953	0.0208	0.0967	4.61e-06	14288	TRUE	reported	textfile	20.9923
GCST90274766	C-C motif chemokine 20 levels	rs10207134	2	228661828	T	C	-0.0996	0.0128	0.326	7.18e-15	14287	TRUE	reported	textfile	60.5479
GCST90274766	C-C motif chemokine 20 levels	rs35757792	3	45157203	A	T	-0.053	0.0119	0.4995	8.44e-06	14720	TRUE	reported	textfile	19.8362
GCST90274766	C-C motif chemokine 20 levels	rs55891514	5	40408939	T	C	0.0955	0.0213	0.9122	7.34e-06	14735	TRUE	reported	textfile	20.1024
GCST90274766	C-C motif chemokine 20 levels	rs13185268	5	133019542	T	C	0.1091	0.0239	0.9296	5e-06	14724	TRUE	reported	textfile	20.8379
GCST90274766	C-C motif chemokine 20 levels	rs11242693	6	1448190	T	C	0.0637	0.0135	0.3674	2.38e-06	12404	TRUE	reported	textfile	22.2644
GCST90274766	C-C motif chemokine 20 levels	rs9274623	6	32635998	T	G	-0.076	0.0148	0.215	2.82e-07	14288	TRUE	reported	textfile	26.3696
GCST90274766	C-C motif chemokine 20 levels	rs742493	6	40998167	T	C	0.1459	0.0185	0.883	3.11e-15	14735	TRUE	reported	textfile	62.1967
GCST90274766	C-C motif chemokine 20 levels	rs9357723	6	51953097	A	G	0.0522	0.0116	0.4744	6.8e-06	14735	TRUE	reported	textfile	20.25
GCST90274766	C-C motif chemokine 20 levels	rs7749768	6	107477601	T	G	-0.0622	0.0138	0.754	6.57e-06	14709	TRUE	reported	textfile	20.3153
GCST90274766	C-C motif chemokine 20 levels	rs34729167	6	162943133	T	C	0.0801	0.0179	0.136	7.65e-06	14288	TRUE	reported	textfile	20.0244
GCST90274766	C-C motif chemokine 20 levels	rs3798304	6	167363434	C	G	-0.0624	0.0138	0.7473	6.13e-06	14287	TRUE	reported	textfile	20.4461
GCST90274766	C-C motif chemokine 20 levels	rs62456601	7	55791153	T	C	0.0611	0.0137	0.6697	8.2e-06	12836	TRUE	reported	textfile	19.8903
GCST90274766	C-C motif chemokine 20 levels	rs1129474	8	22584718	T	C	0.0573	0.012	0.5396	1.8e-06	14288	TRUE	reported	textfile	22.8006
GCST90274766	C-C motif chemokine 20 levels	rs2796032	9	115519904	T	C	0.0636	0.0127	0.3159	5.5e-07	14718	TRUE	reported	textfile	25.0788
GCST90274766	C-C motif chemokine 20 levels	rs748503	10	73509465	T	C	-0.0722	0.0162	0.1993	8.32e-06	14288	TRUE	reported	textfile	19.863
GCST90274766	C-C motif chemokine 20 levels	rs41302923	10	127693479	A	G	0.1939	0.0414	0.9774	2.82e-06	14726	TRUE	reported	textfile	21.9359
GCST90274766	C-C motif chemokine 20 levels	rs10837780	11	42142787	T	C	0.1191	0.026	0.9413	4.63e-06	14288	TRUE	reported	textfile	20.9834
GCST90274766	C-C motif chemokine 20 levels	rs73072893	12	19657540	A	G	0.2057	0.0422	0.9739	1.09e-06	13230	TRUE	reported	textfile	23.7598
GCST90274766	C-C motif chemokine 20 levels	rs4981022	12	104149874	A	G	0.0635	0.0128	0.6933	7.02e-07	14721	TRUE	reported	textfile	24.6109
GCST90274766	C-C motif chemokine 20 levels	rs61945278	13	24524337	T	C	-0.2	0.0451	0.028	9.22e-06	13386	TRUE	reported	textfile	19.6656
GCST90274766	C-C motif chemokine 20 levels	rs118164045	14	92792639	T	C	0.1297	0.0289	0.9526	7.19e-06	14288	TRUE	reported	textfile	20.1412
GCST90274766	C-C motif chemokine 20 levels	rs151092565	14	94625543	T	C	-0.1512	0.0328	0.0376	4.03e-06	14728	TRUE	reported	textfile	21.2499
GCST90274766	C-C motif chemokine 20 levels	rs2003431	14	106782532	A	T	-0.1602	0.0344	0.0632	3.21e-06	9786	TRUE	reported	textfile	21.6874
GCST90274766	C-C motif chemokine 20 levels	rs1027232	15	40077948	A	C	0.1072	0.0238	0.0762	6.66e-06	14730	TRUE	reported	textfile	20.2878
GCST90274766	C-C motif chemokine 20 levels	rs6498925	16	63795821	A	T	-0.0568	0.0125	0.6585	5.52e-06	14729	TRUE	reported	textfile	20.6479
GCST90274766	C-C motif chemokine 20 levels	rs117753190	17	67136325	C	G	-0.185	0.0359	0.9688	2.56e-07	14243	TRUE	reported	textfile	26.5555
GCST90274766	C-C motif chemokine 20 levels	rs117900576	17	72761195	C	G	-0.2256	0.0429	0.9694	1.45e-07	13224	TRUE	reported	textfile	27.6544
GCST90274766	C-C motif chemokine 20 levels	rs6420556	18	56487606	T	C	-0.0736	0.0158	0.1755	3.19e-06	14288	TRUE	reported	textfile	21.6991
GCST90274766	C-C motif chemokine 20 levels	rs348389	19	6535637	T	C	-0.055	0.0124	0.3574	9.19e-06	14288	TRUE	reported	textfile	19.6735
GCST90274766	C-C motif chemokine 20 levels	rs35833676	21	32961256	T	C	0.0804	0.0166	0.1452	1.28e-06	14732	TRUE	reported	textfile	23.4583
GCST90274766	C-C motif chemokine 20 levels	rs13049624	21	44005002	A	G	-0.1315	0.0276	0.9476	1.89e-06	14288	TRUE	reported	textfile	22.7004
GCST90274766	C-C motif chemokine 20 levels	rs5769672	22	49877754	T	G	-0.1184	0.0257	0.9406	4.09e-06	14732	TRUE	reported	textfile	21.2245
GCST90274767	C-C motif chemokine 23 levels	rs74127049	1	161582200	C	G	0.0603	0.0132	0.608	4.92e-06	13422	TRUE	reported	textfile	20.8683
GCST90274767	C-C motif chemokine 23 levels	rs146074782	1	203441260	A	G	-0.3061	0.0626	0.0116	1.01e-06	12935	TRUE	reported	textfile	23.9099
GCST90274767	C-C motif chemokine 23 levels	rs55755820	1	245606006	T	G	-0.1035	0.0228	0.899	5.64e-06	11538	TRUE	reported	textfile	20.6068
GCST90274767	C-C motif chemokine 23 levels	rs1001495	2	241647342	T	C	0.0983	0.0215	0.9113	4.83e-06	13650	TRUE	reported	textfile	20.904
GCST90274767	C-C motif chemokine 23 levels	rs143910182	3	6127208	T	C	0.2157	0.0449	0.0255	1.56e-06	14730	TRUE	reported	textfile	23.0785
GCST90274767	C-C motif chemokine 23 levels	rs116683909	3	14445911	A	G	-0.21	0.0426	0.0278	8.24e-07	14724	TRUE	reported	textfile	24.3007
GCST90274767	C-C motif chemokine 23 levels	rs74491711	3	40054358	A	G	0.1273	0.0278	0.048	4.67e-06	14735	TRUE	reported	textfile	20.9685
GCST90274767	C-C motif chemokine 23 levels	rs4317138	3	46462144	T	C	0.0585	0.0127	0.6736	4.1e-06	14288	TRUE	reported	textfile	21.218
GCST90274767	C-C motif chemokine 23 levels	rs2870238	4	77373079	T	C	0.0574	0.0114	0.4869	4.78e-07	14736	TRUE	reported	textfile	25.3521
GCST90274767	C-C motif chemokine 23 levels	rs2263318	6	31432006	A	G	-0.1027	0.0232	0.0765	9.57e-06	14735	TRUE	reported	textfile	19.5959
GCST90274767	C-C motif chemokine 23 levels	rs12204524	6	86144743	C	G	0.1164	0.0237	0.9291	9.04e-07	14727	TRUE	reported	textfile	24.1218
GCST90274767	C-C motif chemokine 23 levels	rs4719850	7	3238978	T	C	-0.0548	0.0118	0.5907	3.42e-06	14726	TRUE	reported	textfile	21.5674
GCST90274767	C-C motif chemokine 23 levels	rs73071153	7	17545964	A	G	-0.1497	0.0319	0.0393	2.7e-06	14728	TRUE	reported	textfile	22.0223
GCST90274767	C-C motif chemokine 23 levels	rs11285223	7	34711511	T	C	-0.0671	0.0149	0.6941	6.69e-06	10894	TRUE	reported	textfile	20.2802
GCST90274767	C-C motif chemokine 23 levels	rs80014265	9	94180109	T	C	0.1307	0.0289	0.0514	6.11e-06	14736	TRUE	reported	textfile	20.4529
GCST90274767	C-C motif chemokine 23 levels	rs2905095	9	135902793	T	C	0.0664	0.0148	0.3078	7.24e-06	11337	TRUE	reported	textfile	20.1286
GCST90274767	C-C motif chemokine 23 levels	rs1926742	10	18295482	A	G	0.0574	0.0125	0.3093	4.39e-06	14725	TRUE	reported	textfile	21.0865
GCST90274767	C-C motif chemokine 23 levels	rs77354000	10	34433796	A	G	-0.2064	0.0437	0.9788	2.32e-06	14735	TRUE	reported	textfile	22.3078
GCST90274767	C-C motif chemokine 23 levels	rs17092563	10	116653091	C	G	-0.202	0.0445	0.9774	5.64e-06	14733	TRUE	reported	textfile	20.6055
GCST90274767	C-C motif chemokine 23 levels	rs11017721	10	132905425	A	G	0.0971	0.0186	0.1154	1.79e-07	14288	TRUE	reported	textfile	27.2529
GCST90274767	C-C motif chemokine 23 levels	rs112492	11	1989274	A	G	-0.0692	0.014	0.7293	7.7e-07	13224	TRUE	reported	textfile	24.4318
GCST90274767	C-C motif chemokine 23 levels	rs17735284	11	84372512	A	T	0.0927	0.0202	0.0922	4.45e-06	14725	TRUE	reported	textfile	21.0599
GCST90274767	C-C motif chemokine 23 levels	rs77083410	11	115081786	C	G	0.224	0.0416	0.0223	7.26e-08	14734	TRUE	reported	textfile	28.9941
GCST90274767	C-C motif chemokine 23 levels	rs150663378	12	57461250	T	TAAG	-0.1074	0.0233	0.9136	4.04e-06	11339	TRUE	reported	textfile	21.247
GCST90274767	C-C motif chemokine 23 levels	rs79960240	14	94811056	T	G	-0.2384	0.0537	0.0143	9.02e-06	14249	TRUE	reported	textfile	19.709
GCST90274767	C-C motif chemokine 23 levels	rs6497967	16	26890471	T	C	-0.0547	0.0123	0.3198	8.7e-06	14729	TRUE	reported	textfile	19.7772
GCST90274767	C-C motif chemokine 23 levels	rs12949647	17	21386459	A	G	-0.0643	0.0137	0.7287	2.69e-06	14288	TRUE	reported	textfile	22.0283
GCST90274767	C-C motif chemokine 23 levels	rs72625914	17	33992028	T	C	-0.2589	0.0342	0.035	3.73e-14	14726	TRUE	reported	textfile	57.3076
GCST90274767	C-C motif chemokine 23 levels	rs117639761	17	34195180	A	C	-0.3246	0.0413	0.9561	3.85e-15	14736	TRUE	reported	textfile	61.7727
GCST90274767	C-C motif chemokine 23 levels	rs143566774	17	34276072	A	G	0.1738	0.0372	0.0369	2.98e-06	14288	TRUE	reported	textfile	21.828
GCST90274767	C-C motif chemokine 23 levels	rs712048	17	34326215	A	C	-0.5147	0.0158	0.1497	1e-200	14723	TRUE	reported	textfile	1061.19
GCST90274767	C-C motif chemokine 23 levels	rs12103669	17	47298101	A	G	-0.1778	0.0402	0.0234	9.74e-06	14734	TRUE	reported	textfile	19.5619
GCST90274767	C-C motif chemokine 23 levels	rs376974828	19	11626019	T	C	-0.1724	0.039	0.0385	9.85e-06	10696	TRUE	reported	textfile	19.5409
GCST90274767	C-C motif chemokine 23 levels	rs438811	19	45416741	T	C	0.0669	0.0138	0.2405	1.25e-06	14720	TRUE	reported	textfile	23.5014
GCST90274767	C-C motif chemokine 23 levels	rs113959305	22	51076281	T	C	-0.1397	0.0285	0.0559	9.5e-07	13224	TRUE	reported	textfile	24.0272
GCST90274768	C-C motif chemokine 25 levels	rs11589432	1	23748852	C	G	0.0566	0.0119	0.4781	1.97e-06	14287	TRUE	reported	textfile	22.6224
GCST90274768	C-C motif chemokine 25 levels	rs143132666	1	160762078	A	C	-0.1934	0.0406	0.0225	1.9e-06	14734	TRUE	reported	textfile	22.6914
GCST90274768	C-C motif chemokine 25 levels	rs142015555	1	243141624	A	T	-0.2379	0.0524	0.0212	5.62e-06	12935	TRUE	reported	textfile	20.6123
GCST90274768	C-C motif chemokine 25 levels	rs6744934	2	115179913	T	C	-0.0544	0.0122	0.6208	8.23e-06	14288	TRUE	reported	textfile	19.8828
GCST90274768	C-C motif chemokine 25 levels	rs149395110	2	130959219	T	C	-0.2782	0.0609	0.0129	4.92e-06	12880	TRUE	reported	textfile	20.8679
GCST90274768	C-C motif chemokine 25 levels	rs9825982	3	132612790	A	G	0.059	0.0133	0.356	9.16e-06	12196	TRUE	reported	textfile	19.6789
GCST90274768	C-C motif chemokine 25 levels	rs7611785	3	144213414	A	G	0.0941	0.0198	0.103	2.01e-06	14736	TRUE	reported	textfile	22.5865
GCST90274768	C-C motif chemokine 25 levels	rs851850	6	67085077	A	G	-0.0777	0.0163	0.846	1.87e-06	14288	TRUE	reported	textfile	22.7231
GCST90274768	C-C motif chemokine 25 levels	rs142613772	6	161449388	T	TG	0.102	0.0223	0.8997	4.79e-06	11324	TRUE	reported	textfile	20.9214
GCST90274768	C-C motif chemokine 25 levels	rs7806274	7	155146782	T	C	-0.0755	0.0161	0.1668	2.74e-06	13667	TRUE	reported	textfile	21.9909
GCST90274768	C-C motif chemokine 25 levels	rs111437511	8	10694001	T	C	0.1437	0.0297	0.0428	1.31e-06	14733	TRUE	reported	textfile	23.41
GCST90274768	C-C motif chemokine 25 levels	rs1705699	8	23781453	T	C	-0.0546	0.0116	0.5447	2.52e-06	14714	TRUE	reported	textfile	22.1549
GCST90274768	C-C motif chemokine 25 levels	rs12114935	8	42100809	A	G	0.0769	0.0142	0.7856	6.11e-08	14732	TRUE	reported	textfile	29.3276
GCST90274768	C-C motif chemokine 25 levels	rs11140450	9	86838024	A	T	-0.2681	0.0579	0.9693	3.65e-06	10797	TRUE	reported	textfile	21.4406
GCST90274768	C-C motif chemokine 25 levels	rs635634	9	136155000	T	C	-0.2482	0.0166	0.1875	1.52e-50	11785	TRUE	reported	textfile	223.557
GCST90274768	C-C motif chemokine 25 levels	rs79990760	10	29446793	A	G	0.2192	0.0478	0.9825	4.52e-06	14725	TRUE	reported	textfile	21.0293
GCST90274768	C-C motif chemokine 25 levels	rs11028036	11	24600146	A	G	0.0546	0.0117	0.5707	3.06e-06	14728	TRUE	reported	textfile	21.7778
GCST90274768	C-C motif chemokine 25 levels	rs200184122	11	50675038	T	C	-0.0822	0.018	0.6982	4.96e-06	9830	TRUE	reported	textfile	20.8544
GCST90274768	C-C motif chemokine 25 levels	rs10792444	11	64434151	T	C	-0.0865	0.0181	0.8838	1.76e-06	14732	TRUE	reported	textfile	22.8389
GCST90274768	C-C motif chemokine 25 levels	rs636479	11	75419643	A	G	0.0548	0.0119	0.3757	4.12e-06	14731	TRUE	reported	textfile	21.2064
GCST90274768	C-C motif chemokine 25 levels	rs7296588	12	578100	A	G	-0.1159	0.0116	0.4365	1.66e-23	14725	TRUE	reported	textfile	99.8277
GCST90274768	C-C motif chemokine 25 levels	rs7137942	12	81177765	A	G	-0.0637	0.0133	0.6502	1.67e-06	12404	TRUE	reported	textfile	22.9391
GCST90274768	C-C motif chemokine 25 levels	rs34520165	12	119526244	T	C	0.055	0.0122	0.4114	6.54e-06	14727	TRUE	reported	textfile	20.3238
GCST90274768	C-C motif chemokine 25 levels	rs521795	13	22284926	T	C	-0.0624	0.0122	0.3844	3.14e-07	14288	TRUE	reported	textfile	26.1607
GCST90274768	C-C motif chemokine 25 levels	rs9530655	13	78006196	A	G	0.1539	0.0343	0.0337	7.23e-06	14724	TRUE	reported	textfile	20.1321
GCST90274768	C-C motif chemokine 25 levels	rs146498677	13	94811031	C	G	0.2285	0.0507	0.0168	6.58e-06	13422	TRUE	reported	textfile	20.3122
GCST90274768	C-C motif chemokine 25 levels	rs147851492	15	56638156	A	G	0.2127	0.0449	0.0215	2.17e-06	14727	TRUE	reported	textfile	22.441
GCST90274768	C-C motif chemokine 25 levels	rs28494158	15	82219411	T	C	-0.0733	0.0161	0.8338	5.29e-06	13867	TRUE	reported	textfile	20.7279
GCST90274768	C-C motif chemokine 25 levels	rs12606983	18	2511738	T	C	-0.0673	0.0134	0.2475	5.1e-07	14715	TRUE	reported	textfile	25.2244
GCST90274768	C-C motif chemokine 25 levels	rs7252764	19	7827137	T	C	0.2321	0.0295	0.0471	3.61e-15	14736	TRUE	reported	textfile	61.9022
GCST90274768	C-C motif chemokine 25 levels	rs759817	19	8037040	T	C	0.3919	0.0123	0.3275	1e-200	14288	TRUE	reported	textfile	1015.17
GCST90274768	C-C motif chemokine 25 levels	rs62123269	19	8199686	T	C	0.2138	0.0198	0.1129	3.52e-27	14288	TRUE	reported	textfile	116.596
GCST90274768	C-C motif chemokine 25 levels	rs7246201	19	8235311	T	C	0.0852	0.0118	0.4573	5.19e-13	14288	TRUE	reported	textfile	52.1333
GCST90274768	C-C motif chemokine 25 levels	rs516316	19	49206145	C	G	-0.3279	0.0114	0.4445	6.2e-182	14734	TRUE	reported	textfile	827.319
GCST90274768	C-C motif chemokine 25 levels	rs2317999	20	1689636	A	G	-0.0577	0.013	0.4566	9.06e-06	11760	TRUE	reported	textfile	19.6999
GCST90274768	C-C motif chemokine 25 levels	rs35376497	20	17541987	CA	C	0.1078	0.0243	0.086	9.16e-06	10894	TRUE	reported	textfile	19.68
GCST90274769	C-C motif chemokine 28 levels	rs1514964	1	64836646	T	C	-0.1263	0.0264	0.9486	1.72e-06	14734	TRUE	reported	textfile	22.8875
GCST90274769	C-C motif chemokine 28 levels	rs17098842	1	76835048	A	G	0.1458	0.0321	0.9674	5.57e-06	14732	TRUE	reported	textfile	20.6303
GCST90274769	C-C motif chemokine 28 levels	rs6671688	1	154994265	T	C	0.0534	0.0116	0.5411	4.16e-06	14286	TRUE	reported	textfile	21.1917
GCST90274769	C-C motif chemokine 28 levels	rs291084	1	207095623	C	G	0.0638	0.0111	0.5279	9.04e-09	14726	TRUE	reported	textfile	33.0366
GCST90274769	C-C motif chemokine 28 levels	rs200181753	2	56625010	T	TG	-0.1842	0.039	0.9713	2.32e-06	11339	TRUE	reported	textfile	22.3075
GCST90274769	C-C motif chemokine 28 levels	rs76291845	2	111889358	A	G	0.2696	0.0542	0.9859	6.55e-07	14244	TRUE	reported	textfile	24.7424
GCST90274769	C-C motif chemokine 28 levels	rs145895468	2	207061115	A	AAAATAAATAAAT	0.1331	0.0241	0.9152	3.34e-08	10407	TRUE	reported	textfile	30.5016
GCST90274769	C-C motif chemokine 28 levels	rs112641086	2	207076122	T	C	-0.1056	0.0198	0.0895	9.64e-08	14731	TRUE	reported	textfile	28.4444
GCST90274769	C-C motif chemokine 28 levels	rs74855027	2	225265371	T	C	0.1215	0.0271	0.0639	7.35e-06	14286	TRUE	reported	textfile	20.1008
GCST90274769	C-C motif chemokine 28 levels	rs79205279	3	124901642	A	G	0.1063	0.024	0.0645	9.46e-06	13854	TRUE	reported	textfile	19.6175
GCST90274769	C-C motif chemokine 28 levels	rs2866626	4	102569209	C	G	-0.0597	0.0121	0.6079	8.06e-07	14285	TRUE	reported	textfile	24.3432
GCST90274769	C-C motif chemokine 28 levels	rs76679915	4	125828318	T	C	0.0624	0.0137	0.7035	5.24e-06	11962	TRUE	reported	textfile	20.7457
GCST90274769	C-C motif chemokine 28 levels	rs374794081	4	138284908	A	C	0.1182	0.0263	0.9197	6.98e-06	11339	TRUE	reported	textfile	20.1987
GCST90274769	C-C motif chemokine 28 levels	rs7661151	4	157065076	T	C	0.0531	0.0116	0.6323	4.7e-06	14730	TRUE	reported	textfile	20.9543
GCST90274769	C-C motif chemokine 28 levels	rs4866742	5	43405459	T	C	0.0702	0.0122	0.4126	8.71e-09	12829	TRUE	reported	textfile	33.1096
GCST90274769	C-C motif chemokine 28 levels	rs116782490	5	84924989	A	C	0.2298	0.0488	0.9815	2.49e-06	12633	TRUE	reported	textfile	22.1748
GCST90274769	C-C motif chemokine 28 levels	rs78843608	5	102824347	A	G	-0.1684	0.0323	0.0376	1.85e-07	14725	TRUE	reported	textfile	27.1819
GCST90274769	C-C motif chemokine 28 levels	rs2631360	5	131707429	A	G	0.0597	0.0128	0.5481	3.1e-06	11780	TRUE	reported	textfile	21.7535
GCST90274769	C-C motif chemokine 28 levels	rs11754249	6	145107700	A	G	0.0934	0.0205	0.1058	5.21e-06	11779	TRUE	reported	textfile	20.758
GCST90274769	C-C motif chemokine 28 levels	rs118111688	7	12554637	A	T	0.1874	0.0424	0.9776	9.88e-06	13374	TRUE	reported	textfile	19.5347
GCST90274769	C-C motif chemokine 28 levels	rs801520	7	18702222	A	C	0.0779	0.0171	0.1364	5.22e-06	14732	TRUE	reported	textfile	20.7531
GCST90274769	C-C motif chemokine 28 levels	rs3823797	7	77694740	A	G	-0.058	0.0128	0.7423	5.86e-06	14732	TRUE	reported	textfile	20.5322
GCST90274769	C-C motif chemokine 28 levels	rs143400203	7	115560778	T	C	0.1812	0.0392	0.0244	3.79e-06	14722	TRUE	reported	textfile	21.367
GCST90274769	C-C motif chemokine 28 levels	rs76669782	9	90419900	A	C	-0.2853	0.0513	0.0176	2.68e-08	12933	TRUE	reported	textfile	30.9292
GCST90274769	C-C motif chemokine 28 levels	rs2519093	9	136141870	T	C	-0.078	0.0162	0.1883	1.47e-06	11783	TRUE	reported	textfile	23.1824
GCST90274769	C-C motif chemokine 28 levels	rs2477954	10	90264140	T	C	-0.058	0.012	0.6211	1.34e-06	14286	TRUE	reported	textfile	23.3611
GCST90274769	C-C motif chemokine 28 levels	rs199965585	10	93493436	CT	C	0.188	0.0395	0.0278	1.94e-06	11336	TRUE	reported	textfile	22.6528
GCST90274769	C-C motif chemokine 28 levels	rs78552613	10	105492625	T	C	-0.1844	0.0395	0.0271	3.04e-06	14734	TRUE	reported	textfile	21.7935
GCST90274769	C-C motif chemokine 28 levels	rs371663005	11	25452442	A	G	-0.0959	0.0208	0.8571	4.02e-06	10894	TRUE	reported	textfile	21.2574
GCST90274769	C-C motif chemokine 28 levels	rs73000929	11	113953622	A	G	-0.1935	0.0355	0.0347	5.02e-08	14734	TRUE	reported	textfile	29.7102
GCST90274769	C-C motif chemokine 28 levels	rs6580980	12	54692061	A	G	-0.0688	0.0118	0.4015	5.53e-09	14285	TRUE	reported	textfile	33.9948
GCST90274769	C-C motif chemokine 28 levels	rs80328354	12	55670876	A	T	-0.2841	0.0599	0.9884	2.11e-06	14734	TRUE	reported	textfile	22.4951
GCST90274769	C-C motif chemokine 28 levels	rs7958187	12	69466941	A	G	-0.055	0.0122	0.3872	6.54e-06	13420	TRUE	reported	textfile	20.3238
GCST90274769	C-C motif chemokine 28 levels	rs140404587	12	106453419	T	G	-0.2617	0.0587	0.0119	8.26e-06	14241	TRUE	reported	textfile	19.8761
GCST90274769	C-C motif chemokine 28 levels	rs77569365	13	106647340	T	G	0.129	0.0282	0.9561	4.77e-06	14734	TRUE	reported	textfile	20.9258
GCST90274769	C-C motif chemokine 28 levels	rs12589600	14	86936828	A	G	0.051	0.0114	0.5556	7.69e-06	14711	TRUE	reported	textfile	20.0139
GCST90274769	C-C motif chemokine 28 levels	rs28384995	15	91295829	A	T	-0.0866	0.0194	0.8668	8.05e-06	14286	TRUE	reported	textfile	19.9266
GCST90274769	C-C motif chemokine 28 levels	rs11078696	17	7459299	T	G	-0.0855	0.017	0.7824	4.92e-07	10894	TRUE	reported	textfile	25.295
GCST90274769	C-C motif chemokine 28 levels	rs4346241	17	8580609	A	G	0.0907	0.0204	0.9021	8.75e-06	14286	TRUE	reported	textfile	19.7676
GCST90274769	C-C motif chemokine 28 levels	rs55843637	18	1508223	C	G	0.0549	0.0119	0.5287	3.96e-06	14286	TRUE	reported	textfile	21.2839
GCST90274769	C-C motif chemokine 28 levels	rs71363004	18	74179338	C	G	0.2181	0.0466	0.9802	2.87e-06	11982	TRUE	reported	textfile	21.9048
GCST90274769	C-C motif chemokine 28 levels	rs150193318	19	31385455	A	G	0.2249	0.0501	0.0212	7.16e-06	14286	TRUE	reported	textfile	20.1513
GCST90274769	C-C motif chemokine 28 levels	rs113582651	19	55238516	T	G	0.242	0.0523	0.0489	3.71e-06	8911	TRUE	reported	textfile	21.4105
GCST90274769	C-C motif chemokine 28 levels	rs3064568	21	22059297	C	G	-0.0585	0.0131	0.5068	7.98e-06	11538	TRUE	reported	textfile	19.942
GCST90274769	C-C motif chemokine 28 levels	rs150258133	21	37813355	G	GCCCCCA	0.0683	0.0148	0.591	3.93e-06	10894	TRUE	reported	textfile	21.297
GCST90274769	C-C motif chemokine 28 levels	rs139902	22	38406782	A	C	0.0684	0.0121	0.3659	1.58e-08	14285	TRUE	reported	textfile	31.9552
GCST90274770	C-C motif chemokine 4 levels	rs148518028	2	79469060	T	C	0.1989	0.044	0.0317	6.17e-06	14296	TRUE	reported	textfile	20.4345
GCST90274770	C-C motif chemokine 4 levels	rs143922263	2	162240222	A	G	0.2198	0.0497	0.0203	9.75e-06	14296	TRUE	reported	textfile	19.5588
GCST90274770	C-C motif chemokine 4 levels	rs116193969	2	236974412	A	T	0.2915	0.0617	0.0134	2.31e-06	14296	TRUE	reported	textfile	22.3206
GCST90274770	C-C motif chemokine 4 levels	rs116309267	3	756117	C	G	0.1956	0.0405	0.0299	1.37e-06	14723	TRUE	reported	textfile	23.3253
GCST90274770	C-C motif chemokine 4 levels	rs13100427	3	22458640	A	G	0.0533	0.012	0.56	8.93e-06	14296	TRUE	reported	textfile	19.7284
GCST90274770	C-C motif chemokine 4 levels	rs5019353	3	45755730	T	G	-0.0598	0.0134	0.5219	8.09e-06	11743	TRUE	reported	textfile	19.9156
GCST90274770	C-C motif chemokine 4 levels	rs36100613	3	46167911	G	GA	-0.1164	0.016	0.2388	3.46e-13	10894	TRUE	reported	textfile	52.9256
GCST90274770	C-C motif chemokine 4 levels	rs113341849	3	46384204	A	G	0.5651	0.0184	0.1268	1e-200	14296	TRUE	reported	textfile	943.224
GCST90274770	C-C motif chemokine 4 levels	rs140505982	3	46459749	T	C	-0.2294	0.0415	0.0248	3.24e-08	13865	TRUE	reported	textfile	30.5556
GCST90274770	C-C motif chemokine 4 levels	rs142129369	3	50167084	G	GTT	-0.173	0.0307	0.9381	1.75e-08	9343	TRUE	reported	textfile	31.7552
GCST90274770	C-C motif chemokine 4 levels	rs66822987	3	63106417	T	C	0.0648	0.0146	0.2289	9.06e-06	14296	TRUE	reported	textfile	19.699
GCST90274770	C-C motif chemokine 4 levels	rs9818901	3	152777012	A	T	-0.1185	0.0265	0.9445	7.76e-06	14742	TRUE	reported	textfile	19.9961
GCST90274770	C-C motif chemokine 4 levels	rs112846979	3	190832842	T	C	-0.188	0.0414	0.0228	5.6e-06	14296	TRUE	reported	textfile	20.6213
GCST90274770	C-C motif chemokine 4 levels	rs5743614	4	38798935	T	C	0.0728	0.0143	0.2565	3.56e-07	12859	TRUE	reported	textfile	25.9174
GCST90274770	C-C motif chemokine 4 levels	rs111476793	4	53951496	A	G	0.0869	0.019	0.1344	4.79e-06	12800	TRUE	reported	textfile	20.9186
GCST90274770	C-C motif chemokine 4 levels	rs78044056	4	157055604	A	G	-0.2607	0.0552	0.0138	2.33e-06	13809	TRUE	reported	textfile	22.3051
GCST90274770	C-C motif chemokine 4 levels	rs42279	5	11317698	T	C	0.0743	0.0162	0.1598	4.51e-06	14738	TRUE	reported	textfile	21.0352
GCST90274770	C-C motif chemokine 4 levels	rs112315344	5	33775793	T	G	0.2123	0.0455	0.0284	3.07e-06	14255	TRUE	reported	textfile	21.7709
GCST90274770	C-C motif chemokine 4 levels	rs17792183	6	22899548	T	C	0.0763	0.017	0.8565	7.18e-06	14296	TRUE	reported	textfile	20.1443
GCST90274770	C-C motif chemokine 4 levels	rs141958785	6	124666261	T	G	0.0547	0.0123	0.3884	8.7e-06	14296	TRUE	reported	textfile	19.7772
GCST90274770	C-C motif chemokine 4 levels	rs112356872	7	22212109	T	C	-0.2165	0.0478	0.9805	5.92e-06	14743	TRUE	reported	textfile	20.5145
GCST90274770	C-C motif chemokine 4 levels	rs3860989	9	33460141	A	C	-0.0631	0.0142	0.6988	8.84e-06	11984	TRUE	reported	textfile	19.7461
GCST90274770	C-C motif chemokine 4 levels	rs10990301	9	105528047	A	T	0.085	0.0186	0.8839	4.88e-06	14296	TRUE	reported	textfile	20.8839
GCST90274770	C-C motif chemokine 4 levels	rs56131468	10	132716137	A	G	0.0833	0.0178	0.1323	2.87e-06	14296	TRUE	reported	textfile	21.9003
GCST90274770	C-C motif chemokine 4 levels	rs200664920	11	30476151	T	TA	0.1906	0.0364	0.965	1.64e-07	11342	TRUE	reported	textfile	27.4185
GCST90274770	C-C motif chemokine 4 levels	rs143960014	12	52285090	A	G	0.1953	0.0416	0.0228	2.67e-06	14257	TRUE	reported	textfile	22.0403
GCST90274770	C-C motif chemokine 4 levels	rs1161092	12	67722012	A	G	-0.0635	0.0125	0.6742	3.77e-07	14296	TRUE	reported	textfile	25.8064
GCST90274770	C-C motif chemokine 4 levels	rs11619402	13	43555687	A	G	0.0672	0.015	0.7907	7.46e-06	14296	TRUE	reported	textfile	20.0704
GCST90274770	C-C motif chemokine 4 levels	rs72800563	16	79338459	T	G	-0.1765	0.0374	0.9693	2.37e-06	14741	TRUE	reported	textfile	22.2713
GCST90274770	C-C motif chemokine 4 levels	rs1634503	17	34421139	A	G	-0.0745	0.0138	0.2416	6.72e-08	14295	TRUE	reported	textfile	29.1443
GCST90274770	C-C motif chemokine 4 levels	rs8064426	17	34819750	A	G	-0.4104	0.0173	0.1459	2.11e-124	14295	TRUE	reported	textfile	562.759
GCST90274770	C-C motif chemokine 4 levels	rs17692864	17	34945214	T	C	0.2321	0.0283	0.9406	2.38e-16	13662	TRUE	reported	textfile	67.2632
GCST90274770	C-C motif chemokine 4 levels	rs137896358	19	18917908	T	C	0.2797	0.0551	0.0186	3.85e-07	12745	TRUE	reported	textfile	25.7681
GCST90274770	C-C motif chemokine 4 levels	rs183450854	20	50372747	C	G	0.2133	0.0475	0.9802	7.1e-06	14737	TRUE	reported	textfile	20.1648
GCST90274770	C-C motif chemokine 4 levels	rs6100282	20	57507885	A	G	-0.0715	0.0159	0.198	6.9e-06	12799	TRUE	reported	textfile	20.2217
GCST90274770	C-C motif chemokine 4 levels	rs4817032	21	26966560	A	T	-0.0899	0.0196	0.8283	4.5e-06	10894	TRUE	reported	textfile	21.0381
GCST90274779	C-X-C motif chemokine 1 levels	rs863004	1	159176831	T	C	0.0661	0.0119	0.3809	2.78e-08	14722	TRUE	reported	textfile	30.8538
GCST90274779	C-X-C motif chemokine 1 levels	rs75883619	1	191712620	T	C	-0.2241	0.0502	0.9769	8.04e-06	14736	TRUE	reported	textfile	19.9286
GCST90274779	C-X-C motif chemokine 1 levels	rs6700633	1	211439817	T	C	-0.1886	0.042	0.9791	7.11e-06	14726	TRUE	reported	textfile	20.1644
GCST90274779	C-X-C motif chemokine 1 levels	rs11428073	2	167396150	CT	C	-0.2254	0.0453	0.9548	6.5e-07	10894	TRUE	reported	textfile	24.7578
GCST90274779	C-X-C motif chemokine 1 levels	rs6807587	3	45270029	A	G	0.0577	0.0128	0.2947	6.55e-06	14733	TRUE	reported	textfile	20.3204
GCST90274779	C-X-C motif chemokine 1 levels	rs147772671	4	13514885	T	TA	0.195	0.0437	0.9688	8.11e-06	11328	TRUE	reported	textfile	19.9116
GCST90274779	C-X-C motif chemokine 1 levels	rs2122155	4	59689961	A	G	-0.0538	0.0117	0.5637	4.26e-06	14717	TRUE	reported	textfile	21.1443
GCST90274779	C-X-C motif chemokine 1 levels	rs74377501	4	74527375	G	GATCAGAAA	0.1456	0.0265	0.9231	3.92e-08	10894	TRUE	reported	textfile	30.1878
GCST90274779	C-X-C motif chemokine 1 levels	rs1366946	4	74738469	T	C	-0.3134	0.0134	0.7638	5.65e-121	14730	TRUE	reported	textfile	547.001
GCST90274779	C-X-C motif chemokine 1 levels	rs7700661	5	122405522	A	G	0.0556	0.0124	0.3196	7.33e-06	14719	TRUE	reported	textfile	20.1051
GCST90274779	C-X-C motif chemokine 1 levels	rs144747179	5	159394723	T	C	0.2626	0.0582	0.0157	6.42e-06	12591	TRUE	reported	textfile	20.3584
GCST90274779	C-X-C motif chemokine 1 levels	rs77914035	6	54641812	A	G	-0.1047	0.0206	0.8675	3.72e-07	10893	TRUE	reported	textfile	25.8321
GCST90274779	C-X-C motif chemokine 1 levels	rs144620567	7	115483444	T	C	0.1891	0.0426	0.9761	9.04e-06	14730	TRUE	reported	textfile	19.7044
GCST90274779	C-X-C motif chemokine 1 levels	rs67797811	9	4396102	C	G	0.0822	0.0179	0.1691	4.39e-06	14288	TRUE	reported	textfile	21.0881
GCST90274779	C-X-C motif chemokine 1 levels	rs146204850	10	13896867	T	C	0.2706	0.0601	0.0138	6.72e-06	13801	TRUE	reported	textfile	20.2725
GCST90274779	C-X-C motif chemokine 1 levels	rs10508556	10	18285342	T	C	0.0518	0.0116	0.4633	7.99e-06	14735	TRUE	reported	textfile	19.9408
GCST90274779	C-X-C motif chemokine 1 levels	rs12770839	10	65297720	A	C	0.0648	0.0126	0.321	2.71e-07	14724	TRUE	reported	textfile	26.449
GCST90274779	C-X-C motif chemokine 1 levels	rs10734292	11	20486401	A	G	0.123	0.0267	0.067	4.09e-06	11776	TRUE	reported	textfile	21.2221
GCST90274779	C-X-C motif chemokine 1 levels	rs118090102	12	28799395	T	G	-0.2573	0.0582	0.0166	9.83e-06	12935	TRUE	reported	textfile	19.5449
GCST90274779	C-X-C motif chemokine 1 levels	rs141276323	12	90180208	C	G	0.1982	0.0444	0.0196	8.05e-06	14728	TRUE	reported	textfile	19.927
GCST90274779	C-X-C motif chemokine 1 levels	rs937341	12	125093430	T	G	0.066	0.0146	0.7719	6.17e-06	14288	TRUE	reported	textfile	20.4354
GCST90274779	C-X-C motif chemokine 1 levels	rs4474574	13	37854253	T	C	-0.365	0.0779	0.0146	2.79e-06	9555	TRUE	reported	textfile	21.9539
GCST90274779	C-X-C motif chemokine 1 levels	rs150441545	14	35091527	A	C	-0.0719	0.0158	0.8268	5.35e-06	14288	TRUE	reported	textfile	20.7083
GCST90274779	C-X-C motif chemokine 1 levels	rs2280441	15	81240669	A	G	-0.1443	0.0312	0.0405	3.75e-06	14735	TRUE	reported	textfile	21.3906
GCST90274779	C-X-C motif chemokine 1 levels	rs34658406	16	4070065	CA	C	0.1132	0.0244	0.9167	3.5e-06	11332	TRUE	reported	textfile	21.5235
GCST90274779	C-X-C motif chemokine 1 levels	rs11880837	19	14808453	A	G	0.0583	0.0127	0.3161	4.42e-06	14288	TRUE	reported	textfile	21.0732
GCST90274779	C-X-C motif chemokine 1 levels	rs2835916	21	39102421	C	G	-0.0564	0.012	0.3876	2.6e-06	14735	TRUE	reported	textfile	22.09
GCST90274779	C-X-C motif chemokine 1 levels	rs188111670	22	16564036	A	G	0.0976	0.0208	0.3429	2.7e-06	7743	TRUE	reported	textfile	22.0178
GCST90274779	C-X-C motif chemokine 1 levels	rs8136931	22	33031339	A	G	-0.1533	0.0344	0.0337	8.33e-06	14736	TRUE	reported	textfile	19.8595
GCST90274780	C-X-C motif chemokine 10 levels	rs112202639	1	44566391	A	G	-0.1609	0.0336	0.9671	1.68e-06	14744	TRUE	reported	textfile	22.9316
GCST90274780	C-X-C motif chemokine 10 levels	rs61811733	1	181143447	C	G	-0.1436	0.0324	0.9616	9.33e-06	14738	TRUE	reported	textfile	19.6435
GCST90274780	C-X-C motif chemokine 10 levels	rs1563171	2	3891773	A	G	0.0592	0.0127	0.7042	3.14e-06	14740	TRUE	reported	textfile	21.7288
GCST90274780	C-X-C motif chemokine 10 levels	rs12476448	2	14400474	T	C	0.0536	0.0115	0.4864	3.15e-06	14737	TRUE	reported	textfile	21.7237
GCST90274780	C-X-C motif chemokine 10 levels	rs820963	2	57744868	C	G	-0.0539	0.0122	0.3617	9.96e-06	14732	TRUE	reported	textfile	19.519
GCST90274780	C-X-C motif chemokine 10 levels	rs2164693	2	139887164	A	G	-0.1736	0.0393	0.9625	9.99e-06	14296	TRUE	reported	textfile	19.5126
GCST90274780	C-X-C motif chemokine 10 levels	rs76484468	2	227559824	T	C	-0.2168	0.0482	0.9792	6.86e-06	14744	TRUE	reported	textfile	20.2313
GCST90274780	C-X-C motif chemokine 10 levels	rs12629593	3	54104178	T	G	-0.0879	0.0182	0.1209	1.37e-06	14744	TRUE	reported	textfile	23.3257
GCST90274780	C-X-C motif chemokine 10 levels	rs3846056	3	134227292	A	G	-0.0559	0.0124	0.3248	6.54e-06	14296	TRUE	reported	textfile	20.3226
GCST90274780	C-X-C motif chemokine 10 levels	rs72651343	4	76808216	T	C	-0.6096	0.0619	0.9892	6.98e-23	14257	TRUE	reported	textfile	96.9859
GCST90274780	C-X-C motif chemokine 10 levels	rs115140093	4	76910673	T	C	-0.5186	0.042	0.9732	5.02e-35	14744	TRUE	reported	textfile	152.464
GCST90274780	C-X-C motif chemokine 10 levels	rs12646113	4	77175245	T	C	0.0977	0.0136	0.246	6.78e-13	14743	TRUE	reported	textfile	51.6073
GCST90274780	C-X-C motif chemokine 10 levels	rs72682331	4	112904535	A	G	0.1089	0.0209	0.0979	1.88e-07	14731	TRUE	reported	textfile	27.1496
GCST90274780	C-X-C motif chemokine 10 levels	rs59465157	5	115740808	A	G	0.1295	0.0287	0.0442	6.42e-06	14744	TRUE	reported	textfile	20.3599
GCST90274780	C-X-C motif chemokine 10 levels	rs2523495	6	31377978	T	C	0.1095	0.0196	0.1048	2.31e-08	14743	TRUE	reported	textfile	31.2116
GCST90274780	C-X-C motif chemokine 10 levels	rs71534595	6	32516855	T	C	-0.2991	0.0606	0.9813	7.99e-07	11719	TRUE	reported	textfile	24.3606
GCST90274780	C-X-C motif chemokine 10 levels	rs56283616	6	55774512	T	C	0.0677	0.0149	0.352	5.53e-06	10894	TRUE	reported	textfile	20.6445
GCST90274780	C-X-C motif chemokine 10 levels	rs12174864	6	88557407	A	G	-0.0582	0.0121	0.6254	1.51e-06	14295	TRUE	reported	textfile	23.1353
GCST90274780	C-X-C motif chemokine 10 levels	rs117298099	6	152726625	A	G	0.1456	0.0325	0.0363	7.46e-06	14725	TRUE	reported	textfile	20.0704
GCST90274780	C-X-C motif chemokine 10 levels	rs12155428	7	3425301	T	C	-0.1765	0.0375	0.0284	2.52e-06	14733	TRUE	reported	textfile	22.1527
GCST90274780	C-X-C motif chemokine 10 levels	rs2349689	8	62003730	A	G	-0.0789	0.0164	0.2555	1.5e-06	14296	TRUE	reported	textfile	23.1455
GCST90274780	C-X-C motif chemokine 10 levels	rs143796249	9	4150061	C	G	-0.2858	0.062	0.012	4.03e-06	14296	TRUE	reported	textfile	21.2491
GCST90274780	C-X-C motif chemokine 10 levels	rs10481754	9	84196490	T	C	-0.0548	0.0119	0.4567	4.12e-06	14296	TRUE	reported	textfile	21.2064
GCST90274780	C-X-C motif chemokine 10 levels	rs4367871	10	1845059	T	C	-0.0567	0.0119	0.5587	1.89e-06	14296	TRUE	reported	textfile	22.7024
GCST90274780	C-X-C motif chemokine 10 levels	rs7115485	11	33788499	A	G	0.1157	0.0254	0.0613	5.24e-06	14252	TRUE	reported	textfile	20.7491
GCST90274780	C-X-C motif chemokine 10 levels	rs55732300	11	73731422	A	G	0.1175	0.025	0.929	2.6e-06	14730	TRUE	reported	textfile	22.09
GCST90274780	C-X-C motif chemokine 10 levels	rs11825923	11	116006514	T	C	0.1921	0.0421	0.0237	5.04e-06	14247	TRUE	reported	textfile	20.8205
GCST90274780	C-X-C motif chemokine 10 levels	rs741344	12	68597086	A	G	-0.06	0.013	0.7036	3.92e-06	14296	TRUE	reported	textfile	21.3018
GCST90274780	C-X-C motif chemokine 10 levels	rs3184504	12	111884608	T	C	0.1138	0.0131	0.4756	3.72e-18	11793	TRUE	reported	textfile	75.4644
GCST90274780	C-X-C motif chemokine 10 levels	rs1077965	15	80065337	A	G	-0.0546	0.0118	0.5648	3.71e-06	14731	TRUE	reported	textfile	21.4102
GCST90274780	C-X-C motif chemokine 10 levels	rs11645285	16	5063233	C	G	-0.1096	0.0242	0.9073	5.93e-06	11345	TRUE	reported	textfile	20.5112
GCST90274780	C-X-C motif chemokine 10 levels	rs144219691	17	33794704	A	AC	0.0645	0.0145	0.6875	8.66e-06	10894	TRUE	reported	textfile	19.7872
GCST90274780	C-X-C motif chemokine 10 levels	rs74956615	19	10427721	A	T	-0.1358	0.0294	0.0495	3.86e-06	13671	TRUE	reported	textfile	21.3356
GCST90274780	C-X-C motif chemokine 10 levels	rs4804148	19	11270867	T	C	-0.0629	0.013	0.7227	1.31e-06	14744	TRUE	reported	textfile	23.4107
GCST90274780	C-X-C motif chemokine 10 levels	rs62208309	20	51942555	T	C	-0.1371	0.0309	0.0542	9.13e-06	14296	TRUE	reported	textfile	19.686
GCST90274780	C-X-C motif chemokine 10 levels	rs150519056	22	50774821	T	C	-0.1841	0.0376	0.9688	9.77e-07	13661	TRUE	reported	textfile	23.9735
GCST90274781	C-X-C motif chemokine 11 levels	rs60141220	1	26395741	A	G	-0.0777	0.0165	0.1703	2.49e-06	13221	TRUE	reported	textfile	22.1755
GCST90274781	C-X-C motif chemokine 11 levels	rs185516256	1	51541675	T	C	0.1566	0.0349	0.9575	7.22e-06	14288	TRUE	reported	textfile	20.1341
GCST90274781	C-X-C motif chemokine 11 levels	rs2013836	1	181142796	A	C	0.1383	0.0309	0.0402	7.62e-06	14732	TRUE	reported	textfile	20.0321
GCST90274781	C-X-C motif chemokine 11 levels	rs17466177	1	222852472	T	C	-0.1822	0.0409	0.9741	8.4e-06	14723	TRUE	reported	textfile	19.845
GCST90274781	C-X-C motif chemokine 11 levels	rs115344667	2	78400313	T	C	-0.1344	0.0302	0.9568	8.57e-06	14736	TRUE	reported	textfile	19.8054
GCST90274781	C-X-C motif chemokine 11 levels	rs114013730	2	112444622	A	G	0.3893	0.0853	0.9892	5.02e-06	11961	TRUE	reported	textfile	20.8291
GCST90274781	C-X-C motif chemokine 11 levels	rs12998222	2	153497193	T	C	0.2339	0.0528	0.9855	9.43e-06	13801	TRUE	reported	textfile	19.6242
GCST90274781	C-X-C motif chemokine 11 levels	rs148828177	2	240244812	T	C	-0.1509	0.034	0.0385	9.07e-06	14732	TRUE	reported	textfile	19.6979
GCST90274781	C-X-C motif chemokine 11 levels	rs79378014	3	114380762	A	T	-0.1549	0.0341	0.0325	5.56e-06	14734	TRUE	reported	textfile	20.6345
GCST90274781	C-X-C motif chemokine 11 levels	rs62291421	3	188015332	C	G	0.2674	0.0518	0.9763	2.44e-07	12305	TRUE	reported	textfile	26.6479
GCST90274781	C-X-C motif chemokine 11 levels	rs6827617	4	76916146	A	G	-0.1724	0.0118	0.6041	2.42e-48	14718	TRUE	reported	textfile	213.457
GCST90274781	C-X-C motif chemokine 11 levels	rs59148364	4	77130802	A	G	0.1821	0.0378	0.0278	1.45e-06	14721	TRUE	reported	textfile	23.2079
GCST90274781	C-X-C motif chemokine 11 levels	rs116470923	4	77374393	T	C	-0.1975	0.0427	0.0216	3.74e-06	14736	TRUE	reported	textfile	21.3933
GCST90274781	C-X-C motif chemokine 11 levels	rs374784992	4	119585039	A	G	0.1349	0.0297	0.9402	5.57e-06	11760	TRUE	reported	textfile	20.6306
GCST90274781	C-X-C motif chemokine 11 levels	rs112884138	4	134362360	T	C	-0.0976	0.0209	0.0892	3.01e-06	14728	TRUE	reported	textfile	21.8076
GCST90274781	C-X-C motif chemokine 11 levels	rs72747175	5	18009856	A	G	0.1535	0.0326	0.9608	2.49e-06	14730	TRUE	reported	textfile	22.1708
GCST90274781	C-X-C motif chemokine 11 levels	rs2894233	6	32011678	A	G	-0.2236	0.047	0.9724	1.96e-06	11917	TRUE	reported	textfile	22.6333
GCST90274781	C-X-C motif chemokine 11 levels	rs72925566	6	89498971	A	G	-0.0973	0.0185	0.1651	1.44e-07	11337	TRUE	reported	textfile	27.6619
GCST90274781	C-X-C motif chemokine 11 levels	rs7750544	6	154177484	T	C	-0.0773	0.0164	0.165	2.44e-06	13644	TRUE	reported	textfile	22.2163
GCST90274781	C-X-C motif chemokine 11 levels	rs189435310	7	101335143	T	G	0.1657	0.035	0.035	2.2e-06	14710	TRUE	reported	textfile	22.4135
GCST90274781	C-X-C motif chemokine 11 levels	rs111787182	7	157911633	A	C	-0.1445	0.0314	0.951	4.19e-06	13224	TRUE	reported	textfile	21.1776
GCST90274781	C-X-C motif chemokine 11 levels	rs78632565	8	70982905	T	C	0.1082	0.0214	0.9152	4.28e-07	14722	TRUE	reported	textfile	25.5639
GCST90274781	C-X-C motif chemokine 11 levels	rs7009937	8	96176796	T	C	0.1175	0.025	0.9321	2.6e-06	14288	TRUE	reported	textfile	22.09
GCST90274781	C-X-C motif chemokine 11 levels	rs4748380	10	17590681	T	C	0.0901	0.019	0.1188	2.12e-06	14732	TRUE	reported	textfile	22.4876
GCST90274781	C-X-C motif chemokine 11 levels	rs77516076	10	50895131	C	G	0.1915	0.0432	0.0233	9.3e-06	14730	TRUE	reported	textfile	19.6503
GCST90274781	C-X-C motif chemokine 11 levels	rs10733789	10	64948684	T	C	-0.0815	0.0127	0.6875	1.39e-10	14287	TRUE	reported	textfile	41.182
GCST90274781	C-X-C motif chemokine 11 levels	rs7475335	10	104343428	A	C	-0.0646	0.0124	0.3172	1.89e-07	14735	TRUE	reported	textfile	27.1407
GCST90274781	C-X-C motif chemokine 11 levels	rs111848253	11	22351553	A	G	-0.1162	0.025	0.9044	3.35e-06	11538	TRUE	reported	textfile	21.6039
GCST90274781	C-X-C motif chemokine 11 levels	rs10898158	11	83554112	A	G	0.0609	0.0121	0.6028	4.83e-07	14288	TRUE	reported	textfile	25.3317
GCST90274781	C-X-C motif chemokine 11 levels	rs2678131	12	43091649	T	C	-0.1497	0.033	0.0348	5.72e-06	14720	TRUE	reported	textfile	20.5786
GCST90274781	C-X-C motif chemokine 11 levels	rs10876335	12	53150540	C	G	0.0607	0.0133	0.3069	5.02e-06	13240	TRUE	reported	textfile	20.8293
GCST90274781	C-X-C motif chemokine 11 levels	rs3184504	12	111884608	T	C	0.1236	0.0132	0.4764	7.7e-21	11785	TRUE	reported	textfile	87.6777
GCST90274781	C-X-C motif chemokine 11 levels	rs146418170	13	46456497	G	GTGCT	0.1109	0.0245	0.9117	6e-06	10894	TRUE	reported	textfile	20.4895
GCST90274781	C-X-C motif chemokine 11 levels	rs371789589	13	53082648	A	G	0.154	0.034	0.0398	5.91e-06	12189	TRUE	reported	textfile	20.5156
GCST90274781	C-X-C motif chemokine 11 levels	rs12433317	14	50775476	A	G	0.0571	0.012	0.4282	1.95e-06	14288	TRUE	reported	textfile	22.6417
GCST90274781	C-X-C motif chemokine 11 levels	rs147096628	16	55366068	A	C	-0.239	0.0529	0.0224	6.24e-06	12935	TRUE	reported	textfile	20.4119
GCST90274781	C-X-C motif chemokine 11 levels	rs222772	17	3584167	T	C	-0.0654	0.0144	0.428	5.58e-06	11538	TRUE	reported	textfile	20.6267
GCST90274781	C-X-C motif chemokine 11 levels	rs7222922	17	34335694	T	C	-0.0882	0.0182	0.1205	1.26e-06	14726	TRUE	reported	textfile	23.4852
GCST90274781	C-X-C motif chemokine 11 levels	rs144908342	17	71105507	A	G	-0.1763	0.0394	0.0292	7.65e-06	14727	TRUE	reported	textfile	20.0222
GCST90274781	C-X-C motif chemokine 11 levels	rs2245786	20	4795382	A	G	-0.0599	0.0131	0.6525	4.82e-06	14721	TRUE	reported	textfile	20.9079
GCST90274781	C-X-C motif chemokine 11 levels	rs191536201	20	17839484	A	G	-0.3323	0.0684	0.0117	1.18e-06	11194	TRUE	reported	textfile	23.602
GCST90274781	C-X-C motif chemokine 11 levels	rs17824652	20	41987913	T	C	0.1168	0.0258	0.9406	5.98e-06	14288	TRUE	reported	textfile	20.4949
GCST90274782	C-X-C motif chemokine 5 levels	rs9429422	1	112467126	T	C	0.0601	0.0135	0.2633	8.51e-06	14288	TRUE	reported	textfile	19.819
GCST90274782	C-X-C motif chemokine 5 levels	rs4279906	1	211477063	T	C	0.2082	0.042	0.0209	7.15e-07	14717	TRUE	reported	textfile	24.5733
GCST90274782	C-X-C motif chemokine 5 levels	rs11428073	2	167396150	CT	C	-0.1999	0.0449	0.9545	8.5e-06	10894	TRUE	reported	textfile	19.8213
GCST90274782	C-X-C motif chemokine 5 levels	rs7636889	3	56874033	A	G	-0.0768	0.0137	0.7593	2.07e-08	14733	TRUE	reported	textfile	31.4254
GCST90274782	C-X-C motif chemokine 5 levels	rs141437550	3	124310529	T	TA	-0.107	0.0229	0.9061	2.98e-06	11330	TRUE	reported	textfile	21.8322
GCST90274782	C-X-C motif chemokine 5 levels	rs146553494	3	183850210	A	G	0.1844	0.0377	0.0265	1e-06	14733	TRUE	reported	textfile	23.9243
GCST90274782	C-X-C motif chemokine 5 levels	rs11734099	4	6891435	A	G	0.0769	0.0153	0.1845	5e-07	14731	TRUE	reported	textfile	25.2621
GCST90274782	C-X-C motif chemokine 5 levels	rs28750249	4	23807061	T	G	-0.118	0.0266	0.945	9.16e-06	14735	TRUE	reported	textfile	19.6789
GCST90274782	C-X-C motif chemokine 5 levels	rs425535	4	74863997	T	C	0.5063	0.0181	0.1127	3.52e-172	14731	TRUE	reported	textfile	782.454
GCST90274782	C-X-C motif chemokine 5 levels	rs79649467	4	74880852	T	G	-0.1721	0.0276	0.0605	4.5e-10	14288	TRUE	reported	textfile	38.8816
GCST90274782	C-X-C motif chemokine 5 levels	rs77914035	6	54641812	A	G	-0.1174	0.0206	0.8675	1.2e-08	10893	TRUE	reported	textfile	32.4789
GCST90274782	C-X-C motif chemokine 5 levels	rs2647400	6	76351999	C	G	0.0631	0.013	0.2784	1.21e-06	14734	TRUE	reported	textfile	23.5598
GCST90274782	C-X-C motif chemokine 5 levels	rs7781261	7	111992684	A	G	-0.0675	0.0151	0.8155	7.81e-06	14728	TRUE	reported	textfile	19.9827
GCST90274782	C-X-C motif chemokine 5 levels	rs11779495	8	81858024	A	G	0.1153	0.0253	0.0709	5.18e-06	14288	TRUE	reported	textfile	20.7691
GCST90274782	C-X-C motif chemokine 5 levels	rs6993770	8	106581528	A	T	-0.1058	0.0135	0.7312	4.61e-15	14288	TRUE	reported	textfile	61.4191
GCST90274782	C-X-C motif chemokine 5 levels	rs2004100	8	144554731	T	C	0.0675	0.0147	0.2492	4.39e-06	13224	TRUE	reported	textfile	21.085
GCST90274782	C-X-C motif chemokine 5 levels	rs3183927	9	100684757	A	G	-0.0619	0.0121	0.6436	3.13e-07	14725	TRUE	reported	textfile	26.1704
GCST90274782	C-X-C motif chemokine 5 levels	rs10821552	9	136939992	A	C	-0.1132	0.0156	0.3353	3.97e-13	9841	TRUE	reported	textfile	52.6555
GCST90274782	C-X-C motif chemokine 5 levels	rs7090111	10	65077994	C	G	-0.1734	0.0117	0.5834	1.08e-49	14735	TRUE	reported	textfile	219.648
GCST90274782	C-X-C motif chemokine 5 levels	rs111848253	11	22351553	A	G	-0.1111	0.0249	0.9045	8.13e-06	11538	TRUE	reported	textfile	19.9081
GCST90274782	C-X-C motif chemokine 5 levels	rs140828666	13	53109423	A	G	-0.1474	0.0322	0.9544	4.7e-06	12401	TRUE	reported	textfile	20.9548
GCST90274782	C-X-C motif chemokine 5 levels	rs34658406	16	4070065	CA	C	0.1141	0.0246	0.9167	3.51e-06	11332	TRUE	reported	textfile	21.513
GCST90274782	C-X-C motif chemokine 5 levels	rs916776	16	26812516	T	G	0.0546	0.0122	0.3883	7.63e-06	14287	TRUE	reported	textfile	20.0293
GCST90274782	C-X-C motif chemokine 5 levels	rs7197943	16	64226202	A	C	0.0552	0.0123	0.6522	7.2e-06	14719	TRUE	reported	textfile	20.1404
GCST90274782	C-X-C motif chemokine 5 levels	rs59312158	16	88582345	A	G	-0.19	0.0385	0.0309	8.01e-07	13672	TRUE	reported	textfile	24.3549
GCST90274782	C-X-C motif chemokine 5 levels	rs10403201	19	14764810	A	G	-0.0601	0.0127	0.2925	2.22e-06	14730	TRUE	reported	textfile	22.3945
GCST90274782	C-X-C motif chemokine 5 levels	rs188111670	22	16564036	A	G	0.0949	0.0209	0.3428	5.61e-06	7743	TRUE	reported	textfile	20.6177
GCST90274783	C-X-C motif chemokine 6 levels	rs77336315	1	97287518	A	C	0.2417	0.0532	0.9838	5.54e-06	13809	TRUE	reported	textfile	20.641
GCST90274783	C-X-C motif chemokine 6 levels	rs12075	1	159175354	A	G	0.0816	0.0115	0.5554	1.29e-12	14741	TRUE	reported	textfile	50.3483
GCST90274783	C-X-C motif chemokine 6 levels	rs6540677	1	211474259	T	C	-0.185	0.0416	0.9711	8.7e-06	12840	TRUE	reported	textfile	19.7768
GCST90274783	C-X-C motif chemokine 6 levels	rs184103539	1	222149663	T	C	-0.1603	0.0351	0.039	4.95e-06	12841	TRUE	reported	textfile	20.857
GCST90274783	C-X-C motif chemokine 6 levels	rs11428073	2	167396150	CT	C	-0.2774	0.0457	0.955	1.28e-09	10894	TRUE	reported	textfile	36.8452
GCST90274783	C-X-C motif chemokine 6 levels	rs545114	3	15082196	A	G	-0.0558	0.0125	0.6634	8.04e-06	14743	TRUE	reported	textfile	19.9273
GCST90274783	C-X-C motif chemokine 6 levels	rs147772671	4	13514885	T	TA	0.1961	0.0439	0.9688	7.93e-06	11328	TRUE	reported	textfile	19.9538
GCST90274783	C-X-C motif chemokine 6 levels	rs10031141	4	74594043	A	G	-0.392	0.0119	0.594	1e-200	14296	TRUE	reported	textfile	1085.12
GCST90274783	C-X-C motif chemokine 6 levels	rs10021230	4	74745550	A	T	0.1179	0.0138	0.2293	1.3e-17	14744	TRUE	reported	textfile	72.991
GCST90274783	C-X-C motif chemokine 6 levels	rs374784992	4	119585039	A	G	0.1333	0.0298	0.9401	7.71e-06	11768	TRUE	reported	textfile	20.0091
GCST90274783	C-X-C motif chemokine 6 levels	rs77914035	6	54641812	A	G	-0.0916	0.0207	0.8674	9.64e-06	10893	TRUE	reported	textfile	19.5817
GCST90274783	C-X-C motif chemokine 6 levels	rs140636555	6	154116420	T	TA	0.0884	0.018	0.839	9.06e-07	11334	TRUE	reported	textfile	24.119
GCST90274783	C-X-C motif chemokine 6 levels	rs17147002	7	88295512	A	G	-0.0538	0.0119	0.5826	6.15e-06	14734	TRUE	reported	textfile	20.4395
GCST90274783	C-X-C motif chemokine 6 levels	rs144620567	7	115483444	T	C	0.1887	0.0426	0.9761	9.44e-06	14738	TRUE	reported	textfile	19.6212
GCST90274783	C-X-C motif chemokine 6 levels	rs4877818	9	86683575	T	G	0.0625	0.0134	0.5188	3.1e-06	11538	TRUE	reported	textfile	21.7546
GCST90274783	C-X-C motif chemokine 6 levels	rs10984957	9	123330336	A	C	-0.1024	0.0228	0.0754	7.08e-06	14740	TRUE	reported	textfile	20.1711
GCST90274783	C-X-C motif chemokine 6 levels	rs111836168	10	24373882	T	G	-0.2018	0.0443	0.0323	5.23e-06	12412	TRUE	reported	textfile	20.7508
GCST90274783	C-X-C motif chemokine 6 levels	rs11598331	10	121351367	A	G	0.0791	0.0179	0.1233	9.92e-06	14737	TRUE	reported	textfile	19.5275
GCST90274783	C-X-C motif chemokine 6 levels	rs142702207	11	86628253	T	C	-0.1882	0.0419	0.0296	7.07e-06	14249	TRUE	reported	textfile	20.1749
GCST90274783	C-X-C motif chemokine 6 levels	rs118177380	11	106531034	A	G	0.2275	0.051	0.0188	8.17e-06	14296	TRUE	reported	textfile	19.8986
GCST90274783	C-X-C motif chemokine 6 levels	rs3184504	12	111884608	T	C	0.0679	0.0131	0.4766	2.18e-07	11793	TRUE	reported	textfile	26.8656
GCST90274783	C-X-C motif chemokine 6 levels	rs71203034	13	77616524	CTCCA	C	0.0758	0.0162	0.2555	2.88e-06	10893	TRUE	reported	textfile	21.8932
GCST90274783	C-X-C motif chemokine 6 levels	rs34080302	14	89402542	T	G	0.0605	0.0131	0.715	3.87e-06	14296	TRUE	reported	textfile	21.3289
GCST90274783	C-X-C motif chemokine 6 levels	rs11547311	16	2222286	T	C	0.1285	0.0272	0.0649	2.31e-06	13232	TRUE	reported	textfile	22.3187
GCST90274783	C-X-C motif chemokine 6 levels	rs8049795	16	86395119	T	C	-0.0538	0.0119	0.4107	6.15e-06	14744	TRUE	reported	textfile	20.4395
GCST90274783	C-X-C motif chemokine 6 levels	rs12480971	20	45697196	T	C	-0.1011	0.0225	0.0744	7.01e-06	14729	TRUE	reported	textfile	20.19
GCST90274783	C-X-C motif chemokine 6 levels	rs117109857	21	39099887	C	G	0.1897	0.0415	0.0242	4.85e-06	14743	TRUE	reported	textfile	20.8948
GCST90274783	C-X-C motif chemokine 6 levels	rs377588320	22	35739167	A	C	-0.3485	0.0719	0.9837	1.25e-06	10271	TRUE	reported	textfile	23.4935
GCST90274784	C-X-C motif chemokine 9 levels	rs4047522	1	161608256	T	C	-0.0645	0.0137	0.4962	2.5e-06	11760	TRUE	reported	textfile	22.1655
GCST90274784	C-X-C motif chemokine 9 levels	rs10921271	1	192799276	A	G	0.0626	0.0138	0.6904	5.73e-06	12404	TRUE	reported	textfile	20.5774
GCST90274784	C-X-C motif chemokine 9 levels	rs114033894	2	86977227	T	G	-0.2245	0.0488	0.981	4.22e-06	14287	TRUE	reported	textfile	21.1638
GCST90274784	C-X-C motif chemokine 9 levels	rs7600322	2	204754353	T	C	0.057	0.0118	0.5214	1.36e-06	13849	TRUE	reported	textfile	23.3338
GCST90274784	C-X-C motif chemokine 9 levels	rs79551873	2	231423737	T	C	0.0533	0.0119	0.3563	7.5e-06	14287	TRUE	reported	textfile	20.0614
GCST90274784	C-X-C motif chemokine 9 levels	rs72991127	2	236906094	C	G	-0.0583	0.0131	0.264	8.57e-06	14287	TRUE	reported	textfile	19.8059
GCST90274784	C-X-C motif chemokine 9 levels	rs35435997	2	242665455	A	G	0.0915	0.02	0.1125	4.76e-06	12791	TRUE	reported	textfile	20.9306
GCST90274784	C-X-C motif chemokine 9 levels	rs7429588	3	46835250	T	C	0.0592	0.0134	0.706	9.97e-06	14285	TRUE	reported	textfile	19.5179
GCST90274784	C-X-C motif chemokine 9 levels	rs11130569	3	57075894	A	G	-0.051	0.0114	0.4547	7.69e-06	14727	TRUE	reported	textfile	20.0139
GCST90274784	C-X-C motif chemokine 9 levels	rs6548432	3	76525063	A	G	-0.0514	0.0114	0.4276	6.52e-06	14724	TRUE	reported	textfile	20.329
GCST90274784	C-X-C motif chemokine 9 levels	rs62272916	3	151541803	A	G	-0.0834	0.0176	0.1182	2.15e-06	14710	TRUE	reported	textfile	22.4547
GCST90274784	C-X-C motif chemokine 9 levels	rs10008912	4	7148069	A	G	0.0586	0.0131	0.5255	7.7e-06	14287	TRUE	reported	textfile	20.0103
GCST90274784	C-X-C motif chemokine 9 levels	rs4241577	4	76930776	A	C	-0.1419	0.0128	0.2629	1.47e-28	14724	TRUE	reported	textfile	122.898
GCST90274784	C-X-C motif chemokine 9 levels	rs80348644	4	160574480	T	C	0.1546	0.0332	0.0336	3.21e-06	14734	TRUE	reported	textfile	21.6842
GCST90274784	C-X-C motif chemokine 9 levels	rs145607633	5	19287867	T	C	0.0728	0.0154	0.1625	2.28e-06	14287	TRUE	reported	textfile	22.3471
GCST90274784	C-X-C motif chemokine 9 levels	rs34965575	6	3254080	A	AG	-0.0784	0.0175	0.1671	7.46e-06	11334	TRUE	reported	textfile	20.0704
GCST90274784	C-X-C motif chemokine 9 levels	rs2535260	6	29628883	C	G	0.0642	0.0144	0.8128	8.26e-06	14735	TRUE	reported	textfile	19.8767
GCST90274784	C-X-C motif chemokine 9 levels	rs9366778	6	31269173	A	G	-0.0605	0.0115	0.4075	1.43e-07	14735	TRUE	reported	textfile	27.6767
GCST90274784	C-X-C motif chemokine 9 levels	rs181816009	6	31423412	A	G	-0.1603	0.0342	0.0378	2.77e-06	11985	TRUE	reported	textfile	21.9692
GCST90274784	C-X-C motif chemokine 9 levels	rs783149	6	161088918	A	C	-0.0805	0.0144	0.1958	2.27e-08	14287	TRUE	reported	textfile	31.2512
GCST90274784	C-X-C motif chemokine 9 levels	rs12191307	6	161256529	A	G	-0.1452	0.0197	0.098	1.7e-13	14287	TRUE	reported	textfile	54.3251
GCST90274784	C-X-C motif chemokine 9 levels	rs656739	7	29049949	A	G	0.0562	0.0119	0.6566	2.33e-06	14735	TRUE	reported	textfile	22.3038
GCST90274784	C-X-C motif chemokine 9 levels	rs142119726	7	48859798	T	C	0.2705	0.0551	0.9851	9.14e-07	13800	TRUE	reported	textfile	24.1008
GCST90274784	C-X-C motif chemokine 9 levels	rs1758695	9	94165889	T	G	0.0511	0.0115	0.5681	8.85e-06	14732	TRUE	reported	textfile	19.7445
GCST90274784	C-X-C motif chemokine 9 levels	rs113504136	10	13400390	T	G	-0.1494	0.0338	0.0325	9.86e-06	14723	TRUE	reported	textfile	19.5374
GCST90274784	C-X-C motif chemokine 9 levels	rs6586167	10	90756146	T	G	-0.052	0.0114	0.5056	5.08e-06	14735	TRUE	reported	textfile	20.8064
GCST90274784	C-X-C motif chemokine 9 levels	rs61875680	10	107966626	A	G	-0.0758	0.0158	0.1611	1.61e-06	14287	TRUE	reported	textfile	23.0157
GCST90274784	C-X-C motif chemokine 9 levels	rs192488790	11	7767109	T	C	0.2369	0.0532	0.0168	8.47e-06	13421	TRUE	reported	textfile	19.8293
GCST90274784	C-X-C motif chemokine 9 levels	rs368022534	11	102612924	A	G	0.1686	0.0371	0.9563	5.51e-06	9256	TRUE	reported	textfile	20.6522
GCST90274784	C-X-C motif chemokine 9 levels	rs58524610	12	11768143	T	G	0.223	0.0491	0.0204	5.58e-06	14287	TRUE	reported	textfile	20.6275
GCST90274784	C-X-C motif chemokine 9 levels	rs3184504	12	111884608	T	C	0.1008	0.013	0.4744	8.92e-15	11784	TRUE	reported	textfile	60.1221
GCST90274784	C-X-C motif chemokine 9 levels	rs11059314	12	128159229	T	C	-0.0559	0.0124	0.6535	6.54e-06	14287	TRUE	reported	textfile	20.3226
GCST90274784	C-X-C motif chemokine 9 levels	rs118106660	14	54798313	A	G	0.259	0.0573	0.0138	6.18e-06	13800	TRUE	reported	textfile	20.431
GCST90274784	C-X-C motif chemokine 9 levels	rs7149776	14	74739091	A	T	-0.0574	0.0115	0.5236	6e-07	14286	TRUE	reported	textfile	24.9131
GCST90274784	C-X-C motif chemokine 9 levels	rs182152471	16	1803589	T	C	0.1861	0.0385	0.028	1.34e-06	13667	TRUE	reported	textfile	23.3653
GCST90274784	C-X-C motif chemokine 9 levels	rs4888966	16	79431853	C	G	-0.157	0.0343	0.9683	4.71e-06	14287	TRUE	reported	textfile	20.9513
GCST90274784	C-X-C motif chemokine 9 levels	rs75525140	18	28624793	C	G	-0.2062	0.0465	0.9819	9.23e-06	14725	TRUE	reported	textfile	19.664
GCST90274784	C-X-C motif chemokine 9 levels	rs74956615	19	10427721	A	T	-0.1309	0.0286	0.049	4.72e-06	13662	TRUE	reported	textfile	20.9482
GCST90274784	C-X-C motif chemokine 9 levels	rs73606147	20	2538467	A	C	0.2792	0.059	0.0133	2.22e-06	13379	TRUE	reported	textfile	22.3937
GCST90274784	C-X-C motif chemokine 9 levels	rs62200304	20	20119931	A	C	-0.115	0.0244	0.9336	2.44e-06	14287	TRUE	reported	textfile	22.2135
GCST90274784	C-X-C motif chemokine 9 levels	rs73194812	21	18734554	A	G	0.1821	0.0391	0.9758	3.2e-06	14730	TRUE	reported	textfile	21.6903
GCST90274784	C-X-C motif chemokine 9 levels	rs73367822	21	45024252	T	C	-0.0588	0.0126	0.5804	3.06e-06	11760	TRUE	reported	textfile	21.7778
GCST90274763	Caspase 8 levels	rs34154371	1	2338015	T	C	-0.2016	0.0422	0.9714	1.78e-06	13232	TRUE	reported	textfile	22.8221
GCST90274763	Caspase 8 levels	rs12073499	1	157270515	A	C	-0.0812	0.0167	0.8466	1.16e-06	14295	TRUE	reported	textfile	23.6417
GCST90274763	Caspase 8 levels	rs7418913	1	203643268	A	G	-0.0614	0.0138	0.2714	8.62e-06	14296	TRUE	reported	textfile	19.7961
GCST90274763	Caspase 8 levels	rs11438549	2	46781928	CT	C	0.113	0.0241	0.0883	2.75e-06	10894	TRUE	reported	textfile	21.9848
GCST90274763	Caspase 8 levels	rs56328050	2	202164805	C	G	-0.1987	0.0173	0.8696	1.56e-30	14743	TRUE	reported	textfile	131.918
GCST90274763	Caspase 8 levels	rs11695193	2	231090015	A	T	-0.0806	0.0162	0.1582	6.51e-07	14743	TRUE	reported	textfile	24.7537
GCST90274763	Caspase 8 levels	rs11709039	3	152332673	T	C	0.0781	0.0168	0.856	3.34e-06	14743	TRUE	reported	textfile	21.6114
GCST90274763	Caspase 8 levels	rs10024203	4	5786594	A	C	0.0922	0.0203	0.094	5.58e-06	14735	TRUE	reported	textfile	20.6286
GCST90274763	Caspase 8 levels	rs13188908	5	179923576	T	C	0.0668	0.015	0.1902	8.45e-06	14736	TRUE	reported	textfile	19.8322
GCST90274763	Caspase 8 levels	rs148608719	5	180339648	A	G	0.3474	0.0683	0.0145	3.65e-07	12745	TRUE	reported	textfile	25.8713
GCST90274763	Caspase 8 levels	rs1034059	6	158193698	A	G	0.0681	0.0145	0.6981	2.65e-06	14296	TRUE	reported	textfile	22.0576
GCST90274763	Caspase 8 levels	rs187405204	7	61833768	T	C	0.4195	0.0912	0.9851	4.23e-06	6257	TRUE	reported	textfile	21.158
GCST90274763	Caspase 8 levels	rs111764025	8	5557775	C	G	0.1095	0.0238	0.9304	4.21e-06	14731	TRUE	reported	textfile	21.1677
GCST90274763	Caspase 8 levels	rs78449258	9	22742536	A	G	-0.2001	0.0428	0.9804	2.94e-06	14744	TRUE	reported	textfile	21.8578
GCST90274763	Caspase 8 levels	rs73306603	10	84027526	T	C	0.2044	0.0412	0.978	7.01e-07	14741	TRUE	reported	textfile	24.6132
GCST90274763	Caspase 8 levels	rs1467702	10	129961901	A	G	-0.0962	0.0215	0.0863	7.66e-06	14743	TRUE	reported	textfile	20.0204
GCST90274763	Caspase 8 levels	rs11216018	11	98455719	A	G	-0.0539	0.0121	0.3708	8.41e-06	14296	TRUE	reported	textfile	19.843
GCST90274763	Caspase 8 levels	rs1032417	12	62645486	C	G	-0.0858	0.0165	0.1545	1.99e-07	14296	TRUE	reported	textfile	27.04
GCST90274763	Caspase 8 levels	rs56097553	12	82467039	A	G	0.1384	0.0312	0.0405	9.17e-06	14744	TRUE	reported	textfile	19.6772
GCST90274763	Caspase 8 levels	rs7146962	14	54145317	T	C	-0.0613	0.0135	0.7483	5.61e-06	14295	TRUE	reported	textfile	20.6183
GCST90274763	Caspase 8 levels	rs2411067	17	75033876	A	G	-0.0706	0.0157	0.685	6.9e-06	11345	TRUE	reported	textfile	20.2213
GCST90274763	Caspase 8 levels	rs137887001	20	44566861	C	G	0.2318	0.0486	0.9827	1.85e-06	14296	TRUE	reported	textfile	22.7486
GCST90274763	Caspase 8 levels	rs7287303	22	48714112	T	C	0.0985	0.0222	0.1249	9.12e-06	11791	TRUE	reported	textfile	19.6864
GCST90274772	CD40L receptor levels	rs17372980	1	59140291	T	C	-0.0611	0.0134	0.7421	5.12e-06	14288	TRUE	reported	textfile	20.7909
GCST90274772	CD40L receptor levels	rs4278412	1	211450157	C	G	0.1978	0.0413	0.0203	1.67e-06	14725	TRUE	reported	textfile	22.9378
GCST90274772	CD40L receptor levels	rs138897138	2	122731427	A	G	0.109	0.0216	0.914	4.5e-07	14288	TRUE	reported	textfile	25.4651
GCST90274772	CD40L receptor levels	rs4664334	2	161368905	T	C	0.0541	0.0118	0.5003	4.55e-06	14288	TRUE	reported	textfile	21.0199
GCST90274772	CD40L receptor levels	rs3967170	3	3773438	A	G	0.0789	0.017	0.1353	3.46e-06	14721	TRUE	reported	textfile	21.5405
GCST90274772	CD40L receptor levels	rs144949926	3	20921481	A	G	-0.2655	0.0591	0.9784	7.04e-06	14288	TRUE	reported	textfile	20.1815
GCST90274772	CD40L receptor levels	rs12500563	4	7304426	T	G	0.3143	0.0687	0.9875	4.76e-06	10795	TRUE	reported	textfile	20.9303
GCST90274772	CD40L receptor levels	rs9993874	4	55046724	A	G	-0.0582	0.0125	0.4883	3.22e-06	12403	TRUE	reported	textfile	21.6783
GCST90274772	CD40L receptor levels	rs74794857	5	22143588	T	C	0.0707	0.0138	0.4128	3e-07	11760	TRUE	reported	textfile	26.2471
GCST90274772	CD40L receptor levels	rs11755766	6	10178951	T	C	-0.0504	0.0112	0.5049	6.8e-06	14735	TRUE	reported	textfile	20.25
GCST90274772	CD40L receptor levels	rs200824954	7	29807677	T	G	0.1568	0.0335	0.0642	2.86e-06	10894	TRUE	reported	textfile	21.908
GCST90274772	CD40L receptor levels	rs7798473	7	108543387	A	C	-0.1041	0.0235	0.0609	9.43e-06	14734	TRUE	reported	textfile	19.623
GCST90274772	CD40L receptor levels	rs149900704	8	111799116	A	G	-0.1956	0.0442	0.0203	9.63e-06	14732	TRUE	reported	textfile	19.5836
GCST90274772	CD40L receptor levels	rs75626299	9	29426599	C	G	0.1458	0.0316	0.9638	3.95e-06	14728	TRUE	reported	textfile	21.2883
GCST90274772	CD40L receptor levels	rs9526031	13	45595067	A	C	0.064	0.012	0.4882	9.64e-08	14288	TRUE	reported	textfile	28.4444
GCST90274772	CD40L receptor levels	rs8024256	15	26829521	A	G	-0.0562	0.0121	0.3092	3.41e-06	14736	TRUE	reported	textfile	21.5726
GCST90274772	CD40L receptor levels	rs404842	16	84304113	A	G	-0.0599	0.0123	0.6433	1.12e-06	14287	TRUE	reported	textfile	23.7161
GCST90274772	CD40L receptor levels	rs35864161	17	66365155	T	G	-0.1269	0.0284	0.9543	7.88e-06	14735	TRUE	reported	textfile	19.9658
GCST90274772	CD40L receptor levels	rs34755276	19	57755822	A	G	0.0587	0.0131	0.3475	7.43e-06	12403	TRUE	reported	textfile	20.0786
GCST90274772	CD40L receptor levels	rs7250371	19	57861085	T	C	0.0686	0.0116	0.3648	3.34e-09	14722	TRUE	reported	textfile	34.9729
GCST90274772	CD40L receptor levels	rs187640246	20	30007295	T	C	-0.2717	0.0604	0.0134	6.85e-06	12792	TRUE	reported	textfile	20.2351
GCST90274772	CD40L receptor levels	rs143035957	20	43537472	T	TC	0.1816	0.0411	0.9741	9.94e-06	11331	TRUE	reported	textfile	19.5231
GCST90274772	CD40L receptor levels	rs117191103	20	44464356	T	C	0.3553	0.0437	0.0208	4.28e-16	14736	TRUE	reported	textfile	66.104
GCST90274772	CD40L receptor levels	rs12624433	20	44680853	A	G	-0.4185	0.0133	0.2558	1e-200	14287	TRUE	reported	textfile	990.12
GCST90274772	CD40L receptor levels	rs45456397	20	44981692	A	C	-0.1157	0.023	0.0763	4.89e-07	14288	TRUE	reported	textfile	25.3053
GCST90274772	CD40L receptor levels	rs138739860	21	18103398	T	G	0.1632	0.0351	0.9648	3.33e-06	11979	TRUE	reported	textfile	21.6185
GCST90274772	CD40L receptor levels	rs12152184	22	45002809	A	G	0.1085	0.0205	0.8849	1.21e-07	12402	TRUE	reported	textfile	28.0125
GCST90274775	CUB domain-containing protein 1 levels	rs5010503	1	19875930	A	T	-0.1578	0.0352	0.0675	7.36e-06	12404	TRUE	reported	textfile	20.0969
GCST90274775	CUB domain-containing protein 1 levels	rs61782461	1	101804329	T	C	-0.2176	0.0471	0.9829	3.84e-06	14286	TRUE	reported	textfile	21.344
GCST90274775	CUB domain-containing protein 1 levels	rs2990246	1	155197602	C	G	-0.0566	0.012	0.4028	2.4e-06	14286	TRUE	reported	textfile	22.2469
GCST90274775	CUB domain-containing protein 1 levels	rs59872649	2	148430383	A	G	-0.1093	0.0232	0.0652	2.46e-06	14734	TRUE	reported	textfile	22.1955
GCST90274775	CUB domain-containing protein 1 levels	rs34027772	3	43423959	T	C	0.0757	0.0143	0.2607	1.2e-07	12403	TRUE	reported	textfile	28.0233
GCST90274775	CUB domain-containing protein 1 levels	rs7618923	3	45130725	T	C	-0.1738	0.0151	0.1811	1.18e-30	14286	TRUE	reported	textfile	132.479
GCST90274775	CUB domain-containing protein 1 levels	rs2276862	3	45187785	C	G	0.303	0.0146	0.8212	1.14e-95	14730	TRUE	reported	textfile	430.705
GCST90274775	CUB domain-containing protein 1 levels	rs35478654	3	58453757	T	C	-0.148	0.0312	0.0367	2.1e-06	14725	TRUE	reported	textfile	22.5016
GCST90274775	CUB domain-containing protein 1 levels	rs111476793	4	53951496	A	G	0.0895	0.0182	0.1339	8.76e-07	12790	TRUE	reported	textfile	24.1826
GCST90274775	CUB domain-containing protein 1 levels	rs10044847	5	2103391	C	G	-0.0781	0.0156	0.8283	5.55e-07	14719	TRUE	reported	textfile	25.0641
GCST90274775	CUB domain-containing protein 1 levels	rs6452820	5	72411335	A	G	-0.0738	0.0159	0.8367	3.46e-06	14286	TRUE	reported	textfile	21.5436
GCST90274775	CUB domain-containing protein 1 levels	rs9272226	6	32602396	T	C	-0.0933	0.0118	0.6505	2.64e-15	14733	TRUE	reported	textfile	62.5172
GCST90274775	CUB domain-containing protein 1 levels	rs118116993	6	162326838	A	T	0.0957	0.0197	0.0969	1.19e-06	14286	TRUE	reported	textfile	23.5989
GCST90274775	CUB domain-containing protein 1 levels	rs141653758	7	56643150	G	GAC	-0.1132	0.0248	0.9115	5.01e-06	10894	TRUE	reported	textfile	20.8348
GCST90274775	CUB domain-containing protein 1 levels	rs184033839	7	89952215	A	C	-0.2509	0.0514	0.0133	1.05e-06	14246	TRUE	reported	textfile	23.8273
GCST90274775	CUB domain-containing protein 1 levels	rs59803571	8	27678341	A	T	0.1022	0.0227	0.8817	6.73e-06	10894	TRUE	reported	textfile	20.2698
GCST90274775	CUB domain-containing protein 1 levels	rs6991332	8	61937553	T	C	-0.0579	0.0119	0.6455	1.14e-06	14286	TRUE	reported	textfile	23.6735
GCST90274775	CUB domain-containing protein 1 levels	rs1463919	8	91776995	A	C	0.0507	0.0113	0.4982	7.23e-06	14285	TRUE	reported	textfile	20.1307
GCST90274775	CUB domain-containing protein 1 levels	rs10964983	9	21413803	C	G	-0.0616	0.0114	0.5862	6.53e-08	14724	TRUE	reported	textfile	29.1979
GCST90274775	CUB domain-containing protein 1 levels	rs10465082	9	35993938	T	C	-0.0504	0.0112	0.5023	6.8e-06	14733	TRUE	reported	textfile	20.25
GCST90274775	CUB domain-containing protein 1 levels	rs35176543	11	17556914	T	G	0.0894	0.0201	0.0924	8.68e-06	14286	TRUE	reported	textfile	19.7826
GCST90274775	CUB domain-containing protein 1 levels	rs672806	11	126188405	A	G	0.0816	0.0116	0.4097	2e-12	14286	TRUE	reported	textfile	49.4839
GCST90274775	CUB domain-containing protein 1 levels	rs12290068	11	126261564	A	G	0.1221	0.0122	0.3187	1.4e-23	14726	TRUE	reported	textfile	100.164
GCST90274775	CUB domain-containing protein 1 levels	rs111984955	12	15991375	C	G	0.2058	0.0461	0.9817	8.04e-06	14725	TRUE	reported	textfile	19.9292
GCST90274775	CUB domain-containing protein 1 levels	rs17607930	12	60829749	A	G	0.1654	0.037	0.9669	7.81e-06	14286	TRUE	reported	textfile	19.9833
GCST90274775	CUB domain-containing protein 1 levels	rs17078000	13	84915900	A	G	0.0609	0.0128	0.7179	1.96e-06	14286	TRUE	reported	textfile	22.6368
GCST90274775	CUB domain-containing protein 1 levels	rs28535751	14	59010649	T	C	-0.0541	0.0118	0.6294	4.55e-06	14733	TRUE	reported	textfile	21.0199
GCST90274775	CUB domain-containing protein 1 levels	rs59752567	15	58791416	T	G	-0.0923	0.0204	0.0938	6.05e-06	14730	TRUE	reported	textfile	20.4712
GCST90274775	CUB domain-containing protein 1 levels	rs11864674	16	66391749	A	C	0.2029	0.0458	0.0186	9.42e-06	14246	TRUE	reported	textfile	19.6261
GCST90274775	CUB domain-containing protein 1 levels	rs12928188	16	79183747	A	T	-0.0658	0.0134	0.2312	9.09e-07	14715	TRUE	reported	textfile	24.1125
GCST90274775	CUB domain-containing protein 1 levels	rs75892552	17	36021431	T	G	-0.1259	0.0279	0.0544	6.41e-06	14286	TRUE	reported	textfile	20.3631
GCST90274775	CUB domain-containing protein 1 levels	rs74811341	17	38720826	T	C	-0.1323	0.0277	0.0513	1.79e-06	14734	TRUE	reported	textfile	22.8118
GCST90274775	CUB domain-containing protein 1 levels	rs7506429	18	19991319	A	C	0.0737	0.0144	0.7965	3.09e-07	14286	TRUE	reported	textfile	26.1945
GCST90274775	CUB domain-containing protein 1 levels	rs4804148	19	11270867	T	C	-0.0619	0.0125	0.7187	7.35e-07	14734	TRUE	reported	textfile	24.5223
GCST90274775	CUB domain-containing protein 1 levels	rs146583535	20	18761853	A	G	0.4557	0.0968	0.0265	2.51e-06	8372	TRUE	reported	textfile	22.1619
GCST90274775	CUB domain-containing protein 1 levels	rs2742145	21	37270018	A	G	0.2325	0.051	0.0213	5.14e-06	11538	TRUE	reported	textfile	20.7829
GCST90274775	CUB domain-containing protein 1 levels	rs191929998	22	31852311	A	G	-0.1938	0.0409	0.9581	2.15e-06	9844	TRUE	reported	textfile	22.4523
GCST90274777	Cystatin D levels	rs1536565	1	102420542	A	G	-0.1244	0.0264	0.9481	2.45e-06	14735	TRUE	reported	textfile	22.2041
GCST90274777	Cystatin D levels	rs930735	1	202185979	A	G	0.0579	0.0114	0.547	3.8e-07	14734	TRUE	reported	textfile	25.7957
GCST90274777	Cystatin D levels	rs2791713	1	207153881	A	G	0.0532	0.0117	0.4536	5.44e-06	14288	TRUE	reported	textfile	20.6753
GCST90274777	Cystatin D levels	rs76753488	2	36609059	A	C	0.1171	0.0263	0.9478	8.49e-06	14736	TRUE	reported	textfile	19.8245
GCST90274777	Cystatin D levels	rs13397003	2	62640887	T	G	0.0701	0.0141	0.7748	6.64e-07	14732	TRUE	reported	textfile	24.7171
GCST90274777	Cystatin D levels	rs138248604	2	173718684	A	G	0.2257	0.0508	0.0336	8.87e-06	14731	TRUE	reported	textfile	19.7395
GCST90274777	Cystatin D levels	rs72980022	2	233853187	A	G	0.0607	0.0126	0.2813	1.45e-06	14721	TRUE	reported	textfile	23.2079
GCST90274777	Cystatin D levels	rs145735210	4	22724745	T	C	0.2031	0.0454	0.0213	7.69e-06	14242	TRUE	reported	textfile	20.0128
GCST90274777	Cystatin D levels	rs13127297	4	23899510	A	G	0.0545	0.0117	0.4095	3.19e-06	14730	TRUE	reported	textfile	21.6981
GCST90274777	Cystatin D levels	rs35936034	4	71466227	T	C	0.0628	0.0142	0.2106	9.75e-06	14718	TRUE	reported	textfile	19.5588
GCST90274777	Cystatin D levels	rs10065995	5	10215009	T	C	-0.0536	0.0121	0.6595	9.43e-06	14723	TRUE	reported	textfile	19.6227
GCST90274777	Cystatin D levels	rs150547	5	59193431	A	C	0.0548	0.0119	0.4071	4.12e-06	14288	TRUE	reported	textfile	21.2064
GCST90274777	Cystatin D levels	rs139918398	5	96079646	T	C	0.3373	0.0676	0.0111	6.05e-07	13457	TRUE	reported	textfile	24.8966
GCST90274777	Cystatin D levels	rs79359257	5	109366574	T	C	0.073	0.0156	0.8152	2.88e-06	14288	TRUE	reported	textfile	21.8976
GCST90274777	Cystatin D levels	rs9327707	5	134512655	T	C	0.059	0.0118	0.3955	5.73e-07	14710	TRUE	reported	textfile	25
GCST90274777	Cystatin D levels	rs3889401	6	7051402	A	G	0.0885	0.0191	0.8624	3.6e-06	11759	TRUE	reported	textfile	21.4694
GCST90274777	Cystatin D levels	rs62436191	6	146809314	A	G	0.1194	0.0234	0.0762	3.35e-07	14288	TRUE	reported	textfile	26.0362
GCST90274777	Cystatin D levels	rs9455923	6	168345756	A	G	0.0537	0.0115	0.4261	3.02e-06	14734	TRUE	reported	textfile	21.8048
GCST90274777	Cystatin D levels	rs111613686	7	5003387	A	G	-0.2439	0.0537	0.0187	5.57e-06	13801	TRUE	reported	textfile	20.6289
GCST90274777	Cystatin D levels	rs1477229	7	131455573	T	C	-0.0612	0.0136	0.2323	6.8e-06	14735	TRUE	reported	textfile	20.25
GCST90274777	Cystatin D levels	rs17154027	8	11713852	A	G	-0.0558	0.0121	0.6302	4e-06	14288	TRUE	reported	textfile	21.2666
GCST90274777	Cystatin D levels	rs77556255	8	43501515	T	C	-0.3228	0.0723	0.98	8.02e-06	9731	TRUE	reported	textfile	19.9338
GCST90274777	Cystatin D levels	rs4507745	8	56143053	T	C	0.057	0.0122	0.6482	2.98e-06	13866	TRUE	reported	textfile	21.8288
GCST90274777	Cystatin D levels	rs142441613	9	80647335	G	GGCCCCGCGGA	-0.0938	0.0202	0.8748	3.42e-06	10894	TRUE	reported	textfile	21.5627
GCST90274777	Cystatin D levels	rs962720	9	109490400	T	C	0.0558	0.0119	0.5837	2.74e-06	14287	TRUE	reported	textfile	21.9874
GCST90274777	Cystatin D levels	rs78295068	10	63140238	A	G	0.0777	0.0173	0.167	7.08e-06	12404	TRUE	reported	textfile	20.172
GCST90274777	Cystatin D levels	rs7069904	10	89649838	A	G	0.1309	0.0293	0.0427	7.91e-06	14733	TRUE	reported	textfile	19.9592
GCST90274777	Cystatin D levels	rs4756151	11	34495358	A	C	-0.094	0.0172	0.1273	4.63e-08	14736	TRUE	reported	textfile	29.8675
GCST90274777	Cystatin D levels	rs12294339	11	34860199	T	C	0.0702	0.0118	0.3671	2.7e-09	14726	TRUE	reported	textfile	35.3924
GCST90274777	Cystatin D levels	rs145343977	11	97836152	T	C	0.2679	0.0597	0.0156	7.21e-06	14288	TRUE	reported	textfile	20.1371
GCST90274777	Cystatin D levels	rs11054069	12	11058117	T	C	0.1674	0.013	0.7421	6.07e-38	14724	TRUE	reported	textfile	165.815
GCST90274777	Cystatin D levels	rs141192864	12	31381343	T	C	0.1016	0.0213	0.0812	1.84e-06	14728	TRUE	reported	textfile	22.7525
GCST90274777	Cystatin D levels	rs4766797	12	117050587	A	G	-0.0574	0.0117	0.4935	9.3e-07	14288	TRUE	reported	textfile	24.0687
GCST90274777	Cystatin D levels	rs67020211	15	63639644	T	G	0.079	0.0115	0.4609	6.44e-12	14734	TRUE	reported	textfile	47.1909
GCST90274777	Cystatin D levels	rs12924891	16	66817975	T	C	0.2573	0.0571	0.0141	6.6e-06	13422	TRUE	reported	textfile	20.3052
GCST90274777	Cystatin D levels	rs58679828	17	64340405	A	G	0.1808	0.0407	0.0225	8.9e-06	14736	TRUE	reported	textfile	19.7337
GCST90274777	Cystatin D levels	rs60586299	18	3479423	T	C	-0.0654	0.0134	0.3077	1.06e-06	14288	TRUE	reported	textfile	23.8202
GCST90274777	Cystatin D levels	rs470841	18	24286681	T	C	0.0568	0.0119	0.6369	1.81e-06	14736	TRUE	reported	textfile	22.7826
GCST90274777	Cystatin D levels	rs377316477	19	41705453	A	ATT	0.0929	0.021	0.8695	9.7e-06	10894	TRUE	reported	textfile	19.5701
GCST90274777	Cystatin D levels	rs516316	19	49206145	C	G	0.0845	0.0115	0.4441	2.01e-13	14734	TRUE	reported	textfile	53.9905
GCST90274777	Cystatin D levels	rs188169560	20	23541754	T	C	-0.3099	0.0383	0.968	5.9e-16	11979	TRUE	reported	textfile	65.4705
GCST90274777	Cystatin D levels	rs4640452	20	23756613	A	G	0.3549	0.0117	0.3939	1e-200	14288	TRUE	reported	textfile	920.111
GCST90274777	Cystatin D levels	rs1797042	20	23900945	T	C	-0.2278	0.018	0.8749	1.04e-36	14288	TRUE	reported	textfile	160.163
GCST90274777	Cystatin D levels	rs112961631	20	23929099	T	C	0.5656	0.0476	0.0233	1.46e-32	12148	TRUE	reported	textfile	141.19
GCST90274777	Cystatin D levels	rs141179525	20	24071731	T	C	-0.2583	0.0447	0.9784	7.54e-09	14735	TRUE	reported	textfile	33.3913
GCST90274777	Cystatin D levels	rs6083489	20	24298968	A	G	0.2365	0.0474	0.9818	6.06e-07	14288	TRUE	reported	textfile	24.8946
GCST90274777	Cystatin D levels	rs697699	20	51363052	A	C	0.1098	0.0237	0.0675	3.61e-06	14288	TRUE	reported	textfile	21.4639
GCST90274777	Cystatin D levels	rs7275493	21	18049996	T	C	-0.0572	0.0119	0.6243	1.53e-06	14727	TRUE	reported	textfile	23.1046
GCST90274777	Cystatin D levels	rs77121303	22	37630079	A	G	-0.2516	0.0532	0.983	2.25e-06	13383	TRUE	reported	textfile	22.3665
GCST90274785	Delta and Notch-like epidermal growth factor-related receptor levels	rs10191831	2	41864408	T	C	-0.0591	0.0125	0.4361	2.27e-06	12403	TRUE	reported	textfile	22.354
GCST90274785	Delta and Notch-like epidermal growth factor-related receptor levels	rs34051945	2	52227365	A	AT	-0.0733	0.0165	0.8131	8.9e-06	11326	TRUE	reported	textfile	19.7351
GCST90274785	Delta and Notch-like epidermal growth factor-related receptor levels	rs35107184	2	113834459	T	G	0.0586	0.013	0.4047	6.55e-06	11759	TRUE	reported	textfile	20.3193
GCST90274785	Delta and Notch-like epidermal growth factor-related receptor levels	rs116540722	2	168312525	A	G	-0.1726	0.0381	0.0313	5.89e-06	14735	TRUE	reported	textfile	20.5226
GCST90274785	Delta and Notch-like epidermal growth factor-related receptor levels	rs207671	2	230256586	A	G	0.1016	0.0117	0.5359	3.83e-18	14287	TRUE	reported	textfile	75.4077
GCST90274785	Delta and Notch-like epidermal growth factor-related receptor levels	rs35032874	2	230309360	T	G	0.132	0.0132	0.7027	1.52e-23	14287	TRUE	reported	textfile	100
GCST90274785	Delta and Notch-like epidermal growth factor-related receptor levels	rs62193248	2	230596917	A	T	0.213	0.0123	0.6507	3.5e-67	14287	TRUE	reported	textfile	299.881
GCST90274785	Delta and Notch-like epidermal growth factor-related receptor levels	rs62253189	3	69959680	A	G	-0.108	0.0244	0.9404	9.59e-06	14718	TRUE	reported	textfile	19.5915
GCST90274785	Delta and Notch-like epidermal growth factor-related receptor levels	rs116794986	3	99306038	A	G	0.2476	0.0554	0.9884	7.85e-06	14735	TRUE	reported	textfile	19.9748
GCST90274785	Delta and Notch-like epidermal growth factor-related receptor levels	rs9289590	3	139639117	T	C	-0.0652	0.0142	0.7033	4.4e-06	12404	TRUE	reported	textfile	21.0823
GCST90274785	Delta and Notch-like epidermal growth factor-related receptor levels	rs13107325	4	103188709	T	C	0.1066	0.0233	0.0697	4.76e-06	14732	TRUE	reported	textfile	20.9316
GCST90274785	Delta and Notch-like epidermal growth factor-related receptor levels	rs11725578	4	160466825	C	G	-0.0584	0.0128	0.697	5.05e-06	14287	TRUE	reported	textfile	20.8164
GCST90274785	Delta and Notch-like epidermal growth factor-related receptor levels	rs74890918	6	32953148	A	G	0.2266	0.0502	0.0157	6.36e-06	14287	TRUE	reported	textfile	20.3757
GCST90274785	Delta and Notch-like epidermal growth factor-related receptor levels	rs7809355	7	25386238	A	C	-0.0734	0.0164	0.1553	7.62e-06	14287	TRUE	reported	textfile	20.0311
GCST90274785	Delta and Notch-like epidermal growth factor-related receptor levels	rs117343254	7	152385669	C	G	-0.1281	0.0274	0.942	2.94e-06	14287	TRUE	reported	textfile	21.8573
GCST90274785	Delta and Notch-like epidermal growth factor-related receptor levels	rs77209370	9	113330834	A	C	0.1346	0.0298	0.9589	6.28e-06	14231	TRUE	reported	textfile	20.4013
GCST90274785	Delta and Notch-like epidermal growth factor-related receptor levels	rs7123587	11	1681922	A	C	-0.0552	0.0124	0.6266	8.52e-06	13222	TRUE	reported	textfile	19.8169
GCST90274785	Delta and Notch-like epidermal growth factor-related receptor levels	rs10892466	11	119661317	C	G	0.0808	0.0175	0.1236	3.89e-06	14732	TRUE	reported	textfile	21.318
GCST90274785	Delta and Notch-like epidermal growth factor-related receptor levels	rs116179073	12	31458615	T	C	-0.2481	0.0537	0.0138	3.84e-06	13800	TRUE	reported	textfile	21.3454
GCST90274785	Delta and Notch-like epidermal growth factor-related receptor levels	rs773112	12	56375881	T	C	0.0566	0.0125	0.3128	5.95e-06	14287	TRUE	reported	textfile	20.5028
GCST90274785	Delta and Notch-like epidermal growth factor-related receptor levels	rs9597690	13	58788135	A	G	-0.0531	0.0118	0.646	6.8e-06	14720	TRUE	reported	textfile	20.25
GCST90274785	Delta and Notch-like epidermal growth factor-related receptor levels	rs194746	14	69282887	T	C	0.0528	0.0112	0.4849	2.43e-06	14723	TRUE	reported	textfile	22.2245
GCST90274785	Delta and Notch-like epidermal growth factor-related receptor levels	rs75685422	14	95752666	T	C	0.0879	0.0186	0.1139	2.29e-06	14287	TRUE	reported	textfile	22.3332
GCST90274785	Delta and Notch-like epidermal growth factor-related receptor levels	rs28689968	17	47247257	T	C	0.0918	0.0184	0.1074	6.07e-07	14733	TRUE	reported	textfile	24.8914
GCST90274785	Delta and Notch-like epidermal growth factor-related receptor levels	rs1133851	18	3722038	A	G	-0.0664	0.0142	0.2533	2.92e-06	14286	TRUE	reported	textfile	21.8655
GCST90274785	Delta and Notch-like epidermal growth factor-related receptor levels	rs116927267	20	4054373	A	G	-0.1742	0.0389	0.0257	7.53e-06	14734	TRUE	reported	textfile	20.0538
GCST90274785	Delta and Notch-like epidermal growth factor-related receptor levels	rs9967959	21	28101979	T	G	0.0718	0.0152	0.1718	2.32e-06	14731	TRUE	reported	textfile	22.3132
GCST90274785	Delta and Notch-like epidermal growth factor-related receptor levels	rs6517655	21	42536246	C	G	0.0757	0.0129	0.289	4.41e-09	14287	TRUE	reported	textfile	34.436
GCST90274785	Delta and Notch-like epidermal growth factor-related receptor levels	rs2837988	21	42619544	A	C	0.0576	0.0118	0.3578	1.05e-06	14733	TRUE	reported	textfile	23.8276
GCST90274764	Eotaxin levels	rs12075	1	159175354	A	G	0.0749	0.0114	0.5547	5.03e-11	14731	TRUE	reported	textfile	43.1672
GCST90274764	Eotaxin levels	rs10911109	1	172117232	A	G	-0.0767	0.0172	0.1696	8.22e-06	11774	TRUE	reported	textfile	19.8854
GCST90274764	Eotaxin levels	rs2228467	3	42906116	T	C	-0.3316	0.0225	0.9289	3.69e-49	14733	TRUE	reported	textfile	217.202
GCST90274764	Eotaxin levels	rs79684468	3	43179320	T	C	0.1502	0.0303	0.0433	7.16e-07	14286	TRUE	reported	textfile	24.5728
GCST90274764	Eotaxin levels	rs2201150	3	46258902	T	C	0.0785	0.0123	0.3561	1.75e-10	14286	TRUE	reported	textfile	40.7314
GCST90274764	Eotaxin levels	rs139597204	4	104507060	A	C	-0.3374	0.0714	0.0128	2.3e-06	12303	TRUE	reported	textfile	22.3303
GCST90274764	Eotaxin levels	rs6894241	5	118058126	A	C	-0.0656	0.0137	0.2333	1.68e-06	14715	TRUE	reported	textfile	22.928
GCST90274764	Eotaxin levels	rs151240414	5	130672061	A	G	0.2299	0.0508	0.0222	6.02e-06	11335	TRUE	reported	textfile	20.481
GCST90274764	Eotaxin levels	rs757973	7	75495667	A	G	0.2002	0.0205	0.09	1.58e-22	14713	TRUE	reported	textfile	95.3719
GCST90274764	Eotaxin levels	rs73209015	8	11700967	A	T	-0.0913	0.0189	0.1104	1.36e-06	14728	TRUE	reported	textfile	23.3355
GCST90274764	Eotaxin levels	rs140965534	8	49300287	T	C	-0.2283	0.0514	0.0172	8.93e-06	14238	TRUE	reported	textfile	19.7281
GCST90274764	Eotaxin levels	rs79432525	10	128183195	T	G	0.1929	0.0422	0.9754	4.85e-06	14247	TRUE	reported	textfile	20.8949
GCST90274764	Eotaxin levels	rs1564995	11	24773107	A	G	-0.0609	0.0131	0.6155	3.34e-06	14286	TRUE	reported	textfile	21.6119
GCST90274764	Eotaxin levels	rs34536806	11	95274487	T	G	0.1017	0.0208	0.9023	1.01e-06	14286	TRUE	reported	textfile	23.9065
GCST90274764	Eotaxin levels	rs35543857	12	105757994	A	G	-0.1138	0.0244	0.9282	3.1e-06	14286	TRUE	reported	textfile	21.7523
GCST90274764	Eotaxin levels	rs114744647	16	24006879	T	C	0.2107	0.0451	0.9774	2.99e-06	14730	TRUE	reported	textfile	21.8261
GCST90274764	Eotaxin levels	rs9940390	16	80051931	T	C	-0.0818	0.0133	0.7358	7.73e-10	14286	TRUE	reported	textfile	37.8271
GCST90274764	Eotaxin levels	rs8068185	17	12248581	T	C	0.0732	0.016	0.8434	4.76e-06	14727	TRUE	reported	textfile	20.9306
GCST90274764	Eotaxin levels	rs79722574	17	32619052	T	C	-0.1215	0.0156	0.167	6.78e-15	14720	TRUE	reported	textfile	60.6601
GCST90274764	Eotaxin levels	rs9303380	17	54117492	A	G	0.1213	0.0272	0.0494	8.21e-06	14286	TRUE	reported	textfile	19.8877
GCST90274764	Eotaxin levels	rs12453306	17	77253324	C	G	-0.1089	0.0244	0.9022	8.08e-06	11335	TRUE	reported	textfile	19.9194
GCST90274764	Eotaxin levels	rs55843637	18	1508223	C	G	0.0555	0.0121	0.5296	4.5e-06	14286	TRUE	reported	textfile	21.0385
GCST90274764	Eotaxin levels	rs170520	18	38337850	A	G	0.0554	0.0125	0.3264	9.34e-06	14285	TRUE	reported	textfile	19.6426
GCST90274764	Eotaxin levels	rs2112920	19	37955248	C	G	0.0817	0.016	0.8362	3.29e-07	14286	TRUE	reported	textfile	26.0738
GCST90274764	Eotaxin levels	rs139476527	20	49033630	T	G	0.2826	0.0606	0.0125	3.11e-06	12933	TRUE	reported	textfile	21.747
GCST90274764	Eotaxin levels	rs9976282	21	39593226	A	G	-0.1678	0.0345	0.0333	1.15e-06	14722	TRUE	reported	textfile	23.6562
GCST90274764	Eotaxin levels	rs73171545	22	45003109	A	G	-0.0861	0.0187	0.1199	4.14e-06	14286	TRUE	reported	textfile	21.1994
GCST90274758	Eukaryotic translation initiation factor 4E-binding protein 1 levels	rs356283	1	80975190	T	G	0.0588	0.0123	0.6475	1.75e-06	14730	TRUE	reported	textfile	22.8531
GCST90274758	Eukaryotic translation initiation factor 4E-binding protein 1 levels	rs115454951	1	108736338	A	C	-0.1537	0.0344	0.0384	7.89e-06	11982	TRUE	reported	textfile	19.9632
GCST90274758	Eukaryotic translation initiation factor 4E-binding protein 1 levels	rs10926313	1	240804510	A	G	-0.0884	0.0175	0.8334	4.39e-07	14288	TRUE	reported	textfile	25.5169
GCST90274758	Eukaryotic translation initiation factor 4E-binding protein 1 levels	rs76686678	2	38198906	T	G	0.2607	0.0521	0.015	5.62e-07	14730	TRUE	reported	textfile	25.0384
GCST90274758	Eukaryotic translation initiation factor 4E-binding protein 1 levels	rs11438549	2	46781928	CT	C	0.1107	0.0242	0.0883	4.78e-06	10894	TRUE	reported	textfile	20.925
GCST90274758	Eukaryotic translation initiation factor 4E-binding protein 1 levels	rs10513018	3	136674468	A	G	-0.0875	0.0197	0.8986	8.93e-06	14288	TRUE	reported	textfile	19.728
GCST90274758	Eukaryotic translation initiation factor 4E-binding protein 1 levels	rs5030072	3	186455546	T	C	0.0594	0.0119	0.5711	5.99e-07	14716	TRUE	reported	textfile	24.916
GCST90274758	Eukaryotic translation initiation factor 4E-binding protein 1 levels	rs112020430	4	117584424	T	C	0.1784	0.0403	0.0251	9.56e-06	14735	TRUE	reported	textfile	19.5965
GCST90274758	Eukaryotic translation initiation factor 4E-binding protein 1 levels	rs3733402	4	187158034	A	G	-0.1305	0.0116	0.5102	2.32e-29	14736	TRUE	reported	textfile	126.562
GCST90274758	Eukaryotic translation initiation factor 4E-binding protein 1 levels	rs2731672	5	176842474	T	C	0.0926	0.0152	0.2679	1.11e-09	11783	TRUE	reported	textfile	37.1137
GCST90274758	Eukaryotic translation initiation factor 4E-binding protein 1 levels	rs1034059	6	158193698	A	G	0.066	0.0146	0.6982	6.17e-06	14288	TRUE	reported	textfile	20.4354
GCST90274758	Eukaryotic translation initiation factor 4E-binding protein 1 levels	rs6963617	7	17594314	T	C	0.0754	0.0142	0.2938	1.1e-07	14288	TRUE	reported	textfile	28.1946
GCST90274758	Eukaryotic translation initiation factor 4E-binding protein 1 levels	rs78948504	8	3936170	C	G	-0.1269	0.0281	0.9352	6.3e-06	11781	TRUE	reported	textfile	20.3944
GCST90274758	Eukaryotic translation initiation factor 4E-binding protein 1 levels	rs10792025	11	68921211	T	C	-0.0593	0.0124	0.3383	1.73e-06	14727	TRUE	reported	textfile	22.87
GCST90274758	Eukaryotic translation initiation factor 4E-binding protein 1 levels	rs181095999	12	23923166	T	C	-0.2226	0.0474	0.0227	2.65e-06	14736	TRUE	reported	textfile	22.0543
GCST90274758	Eukaryotic translation initiation factor 4E-binding protein 1 levels	rs7490744	13	84976969	T	G	0.0705	0.0159	0.2217	9.25e-06	11783	TRUE	reported	textfile	19.66
GCST90274758	Eukaryotic translation initiation factor 4E-binding protein 1 levels	rs114302245	16	84586319	T	C	0.0791	0.0169	0.358	2.86e-06	10894	TRUE	reported	textfile	21.9068
GCST90274758	Eukaryotic translation initiation factor 4E-binding protein 1 levels	rs2856226	17	15470414	T	C	-0.0995	0.0214	0.8975	3.33e-06	12404	TRUE	reported	textfile	21.6182
GCST90274758	Eukaryotic translation initiation factor 4E-binding protein 1 levels	rs60037565	17	74618280	A	T	0.0772	0.0172	0.8011	7.18e-06	11337	TRUE	reported	textfile	20.1455
GCST90274758	Eukaryotic translation initiation factor 4E-binding protein 1 levels	rs137887001	20	44566861	C	G	0.2235	0.0486	0.9827	4.25e-06	14288	TRUE	reported	textfile	21.1486
GCST90274787	Fibroblast growth factor 19 levels	rs12407505	1	85295202	A	G	-0.1614	0.0352	0.9664	4.53e-06	14735	TRUE	reported	textfile	21.0243
GCST90274787	Fibroblast growth factor 19 levels	rs834971	1	100098055	A	G	-0.0614	0.0128	0.3002	1.61e-06	14728	TRUE	reported	textfile	23.01
GCST90274787	Fibroblast growth factor 19 levels	rs79439490	1	193891487	T	C	-0.3528	0.079	0.984	7.98e-06	8334	TRUE	reported	textfile	19.9436
GCST90274787	Fibroblast growth factor 19 levels	rs142585344	2	32584586	A	G	0.2133	0.0482	0.0218	9.63e-06	13809	TRUE	reported	textfile	19.5834
GCST90274787	Fibroblast growth factor 19 levels	rs75715636	3	7913293	A	G	0.0838	0.0187	0.1237	7.42e-06	14296	TRUE	reported	textfile	20.0819
GCST90274787	Fibroblast growth factor 19 levels	rs147710009	3	77503817	A	AT	-0.2986	0.0668	0.9886	7.82e-06	11337	TRUE	reported	textfile	19.9814
GCST90274787	Fibroblast growth factor 19 levels	rs112126444	3	132162249	A	G	-0.0927	0.0199	0.1012	3.19e-06	14735	TRUE	reported	textfile	21.6997
GCST90274787	Fibroblast growth factor 19 levels	rs3846346	4	27730465	T	G	0.1372	0.0305	0.0459	6.85e-06	14729	TRUE	reported	textfile	20.2352
GCST90274787	Fibroblast growth factor 19 levels	rs13103023	4	39457617	A	G	0.0837	0.0124	0.3415	1.48e-11	14296	TRUE	reported	textfile	45.5625
GCST90274787	Fibroblast growth factor 19 levels	rs140276495	4	61879934	A	G	0.0586	0.0129	0.3096	5.56e-06	14296	TRUE	reported	textfile	20.6355
GCST90274787	Fibroblast growth factor 19 levels	rs12520287	5	54847098	T	C	-0.1014	0.0221	0.9175	4.47e-06	14296	TRUE	reported	textfile	21.0519
GCST90274787	Fibroblast growth factor 19 levels	rs12520033	5	161543116	A	G	-0.0802	0.0178	0.8026	6.62e-06	11341	TRUE	reported	textfile	20.3006
GCST90274787	Fibroblast growth factor 19 levels	rs4483036	6	8777463	A	C	-0.0675	0.0148	0.2516	5.1e-06	12412	TRUE	reported	textfile	20.801
GCST90274787	Fibroblast growth factor 19 levels	rs141949743	6	139955012	A	AT	-0.1207	0.0268	0.93	6.68e-06	11338	TRUE	reported	textfile	20.2836
GCST90274787	Fibroblast growth factor 19 levels	rs12110436	6	168606201	T	C	-0.136	0.0297	0.0418	4.67e-06	14743	TRUE	reported	textfile	20.9684
GCST90274787	Fibroblast growth factor 19 levels	rs145274424	7	17445553	T	C	0.1992	0.0421	0.9777	2.23e-06	14735	TRUE	reported	textfile	22.388
GCST90274787	Fibroblast growth factor 19 levels	rs2906655	7	101569302	T	C	-0.0623	0.0135	0.2503	3.93e-06	14743	TRUE	reported	textfile	21.2965
GCST90274787	Fibroblast growth factor 19 levels	rs7005978	8	59382715	A	G	-0.1055	0.0123	0.3458	9.72e-18	14744	TRUE	reported	textfile	73.569
GCST90274787	Fibroblast growth factor 19 levels	rs79110990	9	18148302	A	G	0.073	0.0156	0.1762	2.88e-06	14295	TRUE	reported	textfile	21.8976
GCST90274787	Fibroblast growth factor 19 levels	rs12342925	9	82082569	A	T	-0.1352	0.0299	0.0429	6.13e-06	14744	TRUE	reported	textfile	20.4461
GCST90274787	Fibroblast growth factor 19 levels	rs35836706	9	84435749	A	G	0.2151	0.0456	0.0203	2.39e-06	14734	TRUE	reported	textfile	22.2511
GCST90274787	Fibroblast growth factor 19 levels	rs11244038	9	136095770	C	G	0.1199	0.0247	0.0898	1.21e-06	11786	TRUE	reported	textfile	23.5638
GCST90274787	Fibroblast growth factor 19 levels	rs141140791	10	61186227	T	C	-0.1293	0.0286	0.0497	6.16e-06	14733	TRUE	reported	textfile	20.4393
GCST90274787	Fibroblast growth factor 19 levels	rs191522330	11	5610048	T	C	0.2325	0.0488	0.9812	1.89e-06	14738	TRUE	reported	textfile	22.699
GCST90274787	Fibroblast growth factor 19 levels	rs1671812	11	114495920	T	C	0.0621	0.0132	0.6316	2.54e-06	12412	TRUE	reported	textfile	22.1327
GCST90274787	Fibroblast growth factor 19 levels	rs80023023	12	20656675	A	G	-0.2706	0.0607	0.0119	8.27e-06	12935	TRUE	reported	textfile	19.8737
GCST90274787	Fibroblast growth factor 19 levels	rs142067135	12	76644195	A	G	-0.2295	0.0492	0.0198	3.09e-06	13809	TRUE	reported	textfile	21.7588
GCST90274787	Fibroblast growth factor 19 levels	rs10777251	12	91080475	A	G	-0.0767	0.0166	0.1923	3.83e-06	12411	TRUE	reported	textfile	21.3489
GCST90274787	Fibroblast growth factor 19 levels	rs76708593	12	108147245	T	C	0.1024	0.0222	0.9158	3.98e-06	14296	TRUE	reported	textfile	21.2762
GCST90274787	Fibroblast growth factor 19 levels	rs17326790	13	85357827	T	C	0.2161	0.0471	0.0209	4.47e-06	14741	TRUE	reported	textfile	21.0508
GCST90274787	Fibroblast growth factor 19 levels	rs117438391	14	38084604	T	C	-0.2079	0.0466	0.0225	8.14e-06	13868	TRUE	reported	textfile	19.9039
GCST90274787	Fibroblast growth factor 19 levels	rs145434248	14	64892172	A	G	-0.1442	0.0323	0.0425	8.03e-06	14296	TRUE	reported	textfile	19.9308
GCST90274787	Fibroblast growth factor 19 levels	rs117398067	15	59188192	T	C	0.2583	0.0564	0.0178	4.65e-06	14744	TRUE	reported	textfile	20.9745
GCST90274787	Fibroblast growth factor 19 levels	rs2306969	19	5851801	A	G	0.0674	0.0141	0.2338	1.75e-06	14739	TRUE	reported	textfile	22.8498
GCST90274787	Fibroblast growth factor 19 levels	rs516246	19	49206172	T	C	-0.1661	0.0118	0.445	5.31e-45	14744	TRUE	reported	textfile	198.141
GCST90274787	Fibroblast growth factor 19 levels	rs111914842	22	46332463	T	C	-0.1634	0.0362	0.0368	6.37e-06	13667	TRUE	reported	textfile	20.3745
GCST90274788	Fibroblast growth factor 21 levels	rs145319387	1	188302601	G	GT	-0.0756	0.0162	0.769	3.06e-06	10893	TRUE	reported	textfile	21.7778
GCST90274788	Fibroblast growth factor 21 levels	rs145127946	1	203746507	A	G	-0.1747	0.036	0.037	1.22e-06	14295	TRUE	reported	textfile	23.5495
GCST90274788	Fibroblast growth factor 21 levels	rs10495032	1	216837226	T	G	-0.1557	0.0318	0.0383	9.77e-07	14720	TRUE	reported	textfile	23.973
GCST90274788	Fibroblast growth factor 21 levels	rs1260326	2	27730940	T	C	0.1323	0.0119	0.3977	1.03e-28	14730	TRUE	reported	textfile	123.602
GCST90274788	Fibroblast growth factor 21 levels	rs183222959	2	40402664	A	G	0.1419	0.0313	0.8998	5.8e-06	11538	TRUE	reported	textfile	20.553
GCST90274788	Fibroblast growth factor 21 levels	rs7610704	3	11689679	T	C	-0.0568	0.012	0.4644	2.21e-06	14295	TRUE	reported	textfile	22.4044
GCST90274788	Fibroblast growth factor 21 levels	rs13062487	3	71944243	A	G	0.0571	0.0126	0.3387	5.85e-06	14295	TRUE	reported	textfile	20.5367
GCST90274788	Fibroblast growth factor 21 levels	rs17284047	3	100519020	T	C	-0.2149	0.0479	0.9794	7.24e-06	14743	TRUE	reported	textfile	20.1281
GCST90274788	Fibroblast growth factor 21 levels	rs7442192	4	45023201	A	G	0.0619	0.0138	0.7357	7.27e-06	14295	TRUE	reported	textfile	20.1198
GCST90274788	Fibroblast growth factor 21 levels	rs4700382	5	55882435	T	C	-0.063	0.0136	0.2698	3.62e-06	14295	TRUE	reported	textfile	21.4587
GCST90274788	Fibroblast growth factor 21 levels	rs60277384	5	84356011	T	C	-0.0881	0.019	0.8922	3.54e-06	14742	TRUE	reported	textfile	21.5003
GCST90274788	Fibroblast growth factor 21 levels	rs35852631	5	107955452	C	G	-0.0608	0.0135	0.2555	6.68e-06	14730	TRUE	reported	textfile	20.2833
GCST90274788	Fibroblast growth factor 21 levels	rs12532101	7	1194526	T	C	0.0659	0.0149	0.203	9.74e-06	14295	TRUE	reported	textfile	19.5613
GCST90274788	Fibroblast growth factor 21 levels	rs13229619	7	73030175	A	G	-0.1609	0.0176	0.1297	6.13e-20	14743	TRUE	reported	textfile	83.577
GCST90274788	Fibroblast growth factor 21 levels	rs79789860	7	114309511	T	C	-0.2003	0.0448	0.0209	7.79e-06	14729	TRUE	reported	textfile	19.9897
GCST90274788	Fibroblast growth factor 21 levels	rs7012637	8	9173209	A	G	-0.0605	0.012	0.4812	4.61e-07	14295	TRUE	reported	textfile	25.4184
GCST90274788	Fibroblast growth factor 21 levels	rs8191009	8	30545827	A	G	0.0678	0.0151	0.1998	7.12e-06	14295	TRUE	reported	textfile	20.1607
GCST90274788	Fibroblast growth factor 21 levels	rs374354803	9	132338678	A	G	0.1208	0.0266	0.9316	5.59e-06	12198	TRUE	reported	textfile	20.6239
GCST90274788	Fibroblast growth factor 21 levels	rs7083293	10	11862075	C	G	-0.0595	0.0134	0.5772	8.98e-06	12412	TRUE	reported	textfile	19.7163
GCST90274788	Fibroblast growth factor 21 levels	rs188758663	10	127847758	A	G	-0.3801	0.0749	0.0104	3.88e-07	11668	TRUE	reported	textfile	25.7533
GCST90274788	Fibroblast growth factor 21 levels	rs12290350	11	76480255	T	C	-0.0689	0.0145	0.2168	2.02e-06	14295	TRUE	reported	textfile	22.5789
GCST90274788	Fibroblast growth factor 21 levels	rs2429473	12	47198899	A	C	-0.0812	0.0147	0.795	3.32e-08	14295	TRUE	reported	textfile	30.5125
GCST90274788	Fibroblast growth factor 21 levels	rs72965996	18	72826607	A	G	-0.2215	0.0444	0.031	6.08e-07	13808	TRUE	reported	textfile	24.8875
GCST90274788	Fibroblast growth factor 21 levels	rs838131	19	49260677	A	C	0.1627	0.013	0.501	6.15e-36	14294	TRUE	reported	textfile	156.635
GCST90274788	Fibroblast growth factor 21 levels	rs142603673	21	33860969	T	C	-0.2352	0.0455	0.0232	2.35e-07	14252	TRUE	reported	textfile	26.7209
GCST90274788	Fibroblast growth factor 21 levels	rs9974115	21	37867322	A	C	0.0758	0.0169	0.8308	7.28e-06	14295	TRUE	reported	textfile	20.1171
GCST90274788	Fibroblast growth factor 21 levels	rs149561599	22	20883740	T	G	0.1978	0.0444	0.9786	8.39e-06	13869	TRUE	reported	textfile	19.8466
GCST90274789	Fibroblast growth factor 23 levels	rs671205	1	146522722	T	C	0.0708	0.0136	0.7502	1.93e-07	14287	TRUE	reported	textfile	27.1012
GCST90274789	Fibroblast growth factor 23 levels	rs72720704	1	176974037	T	C	0.0725	0.0161	0.8402	6.7e-06	14287	TRUE	reported	textfile	20.278
GCST90274789	Fibroblast growth factor 23 levels	rs10737349	1	180583036	A	G	0.0746	0.0167	0.1462	7.93e-06	14286	TRUE	reported	textfile	19.9547
GCST90274789	Fibroblast growth factor 23 levels	rs138865481	1	205812500	A	G	-0.2386	0.0534	0.0154	7.89e-06	13800	TRUE	reported	textfile	19.9645
GCST90274789	Fibroblast growth factor 23 levels	rs6753743	2	121962947	T	G	0.0941	0.0185	0.8733	3.65e-07	14287	TRUE	reported	textfile	25.8723
GCST90274789	Fibroblast growth factor 23 levels	rs3811621	2	190446541	C	G	0.1163	0.0131	0.2897	6.82e-19	14286	TRUE	reported	textfile	78.8164
GCST90274789	Fibroblast growth factor 23 levels	rs9859317	3	64683150	A	G	-0.0549	0.0124	0.3489	9.54e-06	14287	TRUE	reported	textfile	19.602
GCST90274789	Fibroblast growth factor 23 levels	rs794007	4	40142535	T	C	0.0685	0.0144	0.2406	1.97e-06	12844	TRUE	reported	textfile	22.6285
GCST90274789	Fibroblast growth factor 23 levels	rs62307586	4	61224008	T	G	-0.0552	0.0124	0.2859	8.52e-06	14735	TRUE	reported	textfile	19.8169
GCST90274789	Fibroblast growth factor 23 levels	rs11930290	4	124325226	A	T	-0.1845	0.0389	0.9748	2.11e-06	12848	TRUE	reported	textfile	22.4954
GCST90274789	Fibroblast growth factor 23 levels	rs4958089	5	132484429	T	C	0.0513	0.0115	0.4217	8.16e-06	14735	TRUE	reported	textfile	19.8994
GCST90274789	Fibroblast growth factor 23 levels	rs34551523	5	146629145	A	G	0.1704	0.0348	0.0295	9.75e-07	14730	TRUE	reported	textfile	23.9762
GCST90274789	Fibroblast growth factor 23 levels	rs33921462	5	176814656	A	G	-0.0653	0.0135	0.2766	1.32e-06	14287	TRUE	reported	textfile	23.3969
GCST90274789	Fibroblast growth factor 23 levels	rs181409232	6	31175118	A	C	-0.2224	0.0479	0.0191	3.43e-06	12846	TRUE	reported	textfile	21.5575
GCST90274789	Fibroblast growth factor 23 levels	rs12195292	6	81343345	A	G	-0.0768	0.0166	0.8634	3.72e-06	14710	TRUE	reported	textfile	21.4046
GCST90274789	Fibroblast growth factor 23 levels	rs370203222	7	12540548	C	G	0.1059	0.0222	0.1002	1.84e-06	11759	TRUE	reported	textfile	22.7555
GCST90274789	Fibroblast growth factor 23 levels	rs4730018	7	104141309	A	C	0.0936	0.0206	0.9039	5.53e-06	14287	TRUE	reported	textfile	20.6451
GCST90274789	Fibroblast growth factor 23 levels	rs117963256	8	19386357	A	T	-0.291	0.0653	0.0117	8.34e-06	12304	TRUE	reported	textfile	19.8591
GCST90274789	Fibroblast growth factor 23 levels	rs118177380	11	106531034	A	G	0.2362	0.0507	0.0187	3.18e-06	14287	TRUE	reported	textfile	21.7042
GCST90274789	Fibroblast growth factor 23 levels	rs57479285	11	111082782	T	C	0.4343	0.0981	0.0113	9.55e-06	7424	TRUE	reported	textfile	19.5993
GCST90274789	Fibroblast growth factor 23 levels	rs75271339	11	115871001	A	T	-0.415	0.089	0.0141	3.12e-06	9947	TRUE	reported	textfile	21.7428
GCST90274789	Fibroblast growth factor 23 levels	rs66486362	12	4493715	CA	C	0.0804	0.0149	0.2892	6.82e-08	10893	TRUE	reported	textfile	29.1165
GCST90274789	Fibroblast growth factor 23 levels	rs145628723	13	103962376	A	G	0.1957	0.0437	0.022	7.53e-06	14238	TRUE	reported	textfile	20.0548
GCST90274789	Fibroblast growth factor 23 levels	rs200350335	14	102593982	T	TTA	0.2262	0.0467	0.9785	1.27e-06	10852	TRUE	reported	textfile	23.4613
GCST90274789	Fibroblast growth factor 23 levels	rs11150539	16	83137317	T	C	-0.056	0.0119	0.4938	2.53e-06	14287	TRUE	reported	textfile	22.1453
GCST90274789	Fibroblast growth factor 23 levels	rs9950230	18	56254394	C	G	-0.0559	0.0123	0.7034	5.5e-06	14726	TRUE	reported	textfile	20.6544
GCST90274789	Fibroblast growth factor 23 levels	rs6127099	20	52731402	A	T	0.0907	0.0134	0.706	1.3e-11	14287	TRUE	reported	textfile	45.8147
GCST90274789	Fibroblast growth factor 23 levels	rs2825747	21	21059864	A	G	0.0693	0.0153	0.8386	5.91e-06	14735	TRUE	reported	textfile	20.5156
GCST90274789	Fibroblast growth factor 23 levels	rs368215473	22	18002038	A	G	0.1228	0.0257	0.0941	1.77e-06	9397	TRUE	reported	textfile	22.8313
GCST90274789	Fibroblast growth factor 23 levels	rs35590112	22	22238107	T	C	0.0803	0.0166	0.1851	1.32e-06	12386	TRUE	reported	textfile	23.3999
GCST90274790	Fibroblast growth factor 5 levels	rs9433760	1	101733215	A	G	0.1023	0.0224	0.0841	4.95e-06	11788	TRUE	reported	textfile	20.8572
GCST90274790	Fibroblast growth factor 5 levels	rs4970834	1	109814880	T	C	-0.0729	0.0155	0.2041	2.56e-06	11786	TRUE	reported	textfile	22.1203
GCST90274790	Fibroblast growth factor 5 levels	rs11120686	1	216050785	T	C	-0.0599	0.0127	0.6038	2.4e-06	11786	TRUE	reported	textfile	22.2457
GCST90274790	Fibroblast growth factor 5 levels	rs11674185	2	45095097	A	G	-0.0586	0.0128	0.364	4.69e-06	11787	TRUE	reported	textfile	20.9592
GCST90274790	Fibroblast growth factor 5 levels	rs188323153	2	103579729	T	C	-0.4381	0.0966	0.9875	5.75e-06	10360	TRUE	reported	textfile	20.568
GCST90274790	Fibroblast growth factor 5 levels	rs148332905	2	144875473	T	C	0.2883	0.0608	0.0166	2.12e-06	11341	TRUE	reported	textfile	22.4844
GCST90274790	Fibroblast growth factor 5 levels	rs189846846	2	229871311	T	C	-0.3042	0.0659	0.0146	3.91e-06	9980	TRUE	reported	textfile	21.3082
GCST90274790	Fibroblast growth factor 5 levels	rs369482528	2	241614719	A	G	-0.0988	0.0213	0.1585	3.51e-06	8813	TRUE	reported	textfile	21.5157
GCST90274790	Fibroblast growth factor 5 levels	rs4326078	4	70058335	A	C	-0.0728	0.015	0.2193	1.21e-06	11789	TRUE	reported	textfile	23.5548
GCST90274790	Fibroblast growth factor 5 levels	rs62298642	4	80968240	A	G	0.1131	0.0207	0.8677	4.66e-08	11341	TRUE	reported	textfile	29.8528
GCST90274790	Fibroblast growth factor 5 levels	rs56373850	4	81152002	A	T	0.1827	0.0244	0.918	7.01e-14	11774	TRUE	reported	textfile	56.0657
GCST90274790	Fibroblast growth factor 5 levels	rs1902859	4	81157703	T	C	-0.439	0.0125	0.6404	1e-200	11786	TRUE	reported	textfile	1233.41
GCST90274790	Fibroblast growth factor 5 levels	rs144059387	4	81702627	A	G	0.4543	0.0594	0.9822	2.04e-14	9873	TRUE	reported	textfile	58.4942
GCST90274790	Fibroblast growth factor 5 levels	rs75140224	4	82055771	A	G	0.1456	0.0311	0.0538	2.85e-06	11789	TRUE	reported	textfile	21.9181
GCST90274790	Fibroblast growth factor 5 levels	rs11742072	5	122595513	C	G	-0.1437	0.0315	0.9471	5.07e-06	11341	TRUE	reported	textfile	20.811
GCST90274790	Fibroblast growth factor 5 levels	rs305897	6	39710570	T	C	0.1185	0.0249	0.0828	1.95e-06	11341	TRUE	reported	textfile	22.6484
GCST90274790	Fibroblast growth factor 5 levels	rs148797749	6	89057163	A	G	-0.1705	0.0361	0.036	2.32e-06	11785	TRUE	reported	textfile	22.3067
GCST90274790	Fibroblast growth factor 5 levels	rs150524893	8	106471400	A	G	0.2554	0.0552	0.9848	3.71e-06	11298	TRUE	reported	textfile	21.4074
GCST90274790	Fibroblast growth factor 5 levels	rs77210320	8	143464103	A	T	0.1673	0.0356	0.9648	2.61e-06	11786	TRUE	reported	textfile	22.0847
GCST90274790	Fibroblast growth factor 5 levels	rs1412253	9	1354486	A	G	-0.0909	0.0192	0.8798	2.2e-06	11778	TRUE	reported	textfile	22.4143
GCST90274790	Fibroblast growth factor 5 levels	rs117253850	9	7476426	T	C	0.2266	0.0453	0.0223	5.67e-07	11781	TRUE	reported	textfile	25.0221
GCST90274790	Fibroblast growth factor 5 levels	rs2767000	9	113552214	A	G	0.1197	0.0263	0.9276	5.33e-06	11341	TRUE	reported	textfile	20.7146
GCST90274790	Fibroblast growth factor 5 levels	rs12005489	9	133305614	T	C	0.1509	0.0322	0.0458	2.78e-06	10725	TRUE	reported	textfile	21.9617
GCST90274790	Fibroblast growth factor 5 levels	rs112819708	10	4599492	A	G	-0.1941	0.0435	0.9715	8.12e-06	11779	TRUE	reported	textfile	19.9101
GCST90274790	Fibroblast growth factor 5 levels	rs10788164	10	123042845	T	C	-0.0579	0.0131	0.3425	9.88e-06	11766	TRUE	reported	textfile	19.5351
GCST90274790	Fibroblast growth factor 5 levels	rs4910278	11	11232260	T	C	-0.0556	0.0124	0.4757	7.33e-06	11789	TRUE	reported	textfile	20.1051
GCST90274790	Fibroblast growth factor 5 levels	rs146840556	11	15208397	T	C	0.1933	0.0434	0.0244	8.43e-06	11773	TRUE	reported	textfile	19.8374
GCST90274790	Fibroblast growth factor 5 levels	rs624605	11	75754620	T	G	0.0619	0.0133	0.4196	3.25e-06	11341	TRUE	reported	textfile	21.661
GCST90274790	Fibroblast growth factor 5 levels	rs75924419	13	48055229	A	G	0.1613	0.0362	0.0312	8.36e-06	11788	TRUE	reported	textfile	19.8542
GCST90274790	Fibroblast growth factor 5 levels	rs112371527	13	62077906	A	ATGG	0.1018	0.02	0.8396	3.58e-07	8389	TRUE	reported	textfile	25.9081
GCST90274790	Fibroblast growth factor 5 levels	rs12907074	15	52478472	A	T	-0.0934	0.0207	0.1471	6.42e-06	9461	TRUE	reported	textfile	20.3588
GCST90274790	Fibroblast growth factor 5 levels	rs56391958	16	62005709	A	G	-0.1197	0.0249	0.0816	1.53e-06	11341	TRUE	reported	textfile	23.1094
GCST90274790	Fibroblast growth factor 5 levels	rs192746810	18	14708913	A	G	-0.1842	0.0395	0.0464	3.11e-06	11341	TRUE	reported	textfile	21.7463
GCST90274790	Fibroblast growth factor 5 levels	rs62211039	21	24140005	A	G	0.3703	0.083	0.9894	8.14e-06	9358	TRUE	reported	textfile	19.9045
GCST90274791	Fms-related tyrosine kinase 3 ligand levels	rs67811337	1	6546418	A	C	0.1083	0.024	0.081	6.41e-06	13222	TRUE	reported	textfile	20.3627
GCST90274791	Fms-related tyrosine kinase 3 ligand levels	rs77584520	1	78494817	A	T	0.1313	0.0293	0.9568	7.42e-06	14731	TRUE	reported	textfile	20.0814
GCST90274791	Fms-related tyrosine kinase 3 ligand levels	rs55633025	1	159890969	A	G	0.0725	0.0129	0.4738	1.91e-08	12404	TRUE	reported	textfile	31.5861
GCST90274791	Fms-related tyrosine kinase 3 ligand levels	rs112538528	1	236377861	A	C	-0.2426	0.0547	0.9835	9.2e-06	13305	TRUE	reported	textfile	19.6701
GCST90274791	Fms-related tyrosine kinase 3 ligand levels	rs186975	2	8442736	C	G	0.0554	0.0119	0.382	3.23e-06	14703	TRUE	reported	textfile	21.6733
GCST90274791	Fms-related tyrosine kinase 3 ligand levels	rs113877570	2	36270546	A	G	-0.1207	0.0266	0.0513	5.69e-06	14729	TRUE	reported	textfile	20.5898
GCST90274791	Fms-related tyrosine kinase 3 ligand levels	rs1866051	2	65602149	T	C	-0.0746	0.0115	0.4771	8.76e-11	14732	TRUE	reported	textfile	42.0806
GCST90274791	Fms-related tyrosine kinase 3 ligand levels	rs34860327	2	118571901	G	GT	-0.1241	0.0276	0.9369	6.91e-06	11341	TRUE	reported	textfile	20.2174
GCST90274791	Fms-related tyrosine kinase 3 ligand levels	rs7624160	3	128381886	T	G	-0.1061	0.0119	0.6093	4.84e-19	14719	TRUE	reported	textfile	79.4945
GCST90274791	Fms-related tyrosine kinase 3 ligand levels	rs7625643	3	141150026	A	G	0.0611	0.0129	0.5605	2.18e-06	12404	TRUE	reported	textfile	22.4338
GCST90274791	Fms-related tyrosine kinase 3 ligand levels	rs61792394	3	170851052	A	G	-0.1569	0.0338	0.9624	3.45e-06	14286	TRUE	reported	textfile	21.5483
GCST90274791	Fms-related tyrosine kinase 3 ligand levels	rs57080649	4	442232	A	C	0.0986	0.022	0.8422	7.4e-06	10894	TRUE	reported	textfile	20.0867
GCST90274791	Fms-related tyrosine kinase 3 ligand levels	rs218265	4	55408999	T	C	0.0833	0.016	0.8361	1.93e-07	14731	TRUE	reported	textfile	27.105
GCST90274791	Fms-related tyrosine kinase 3 ligand levels	rs1277312	4	57902945	A	T	0.0539	0.0117	0.4587	4.09e-06	14719	TRUE	reported	textfile	21.223
GCST90274791	Fms-related tyrosine kinase 3 ligand levels	rs144317085	4	105806108	A	T	0.2206	0.0324	0.9647	9.85e-12	14722	TRUE	reported	textfile	46.3576
GCST90274791	Fms-related tyrosine kinase 3 ligand levels	rs184038883	4	185989605	A	C	-0.2276	0.0504	0.0242	6.31e-06	12790	TRUE	reported	textfile	20.3931
GCST90274791	Fms-related tyrosine kinase 3 ligand levels	rs7726159	5	1282319	A	C	-0.1191	0.0128	0.3326	1.34e-20	14733	TRUE	reported	textfile	86.5772
GCST90274791	Fms-related tyrosine kinase 3 ligand levels	rs1379304	5	6289394	T	C	0.0603	0.0127	0.3741	2.05e-06	14286	TRUE	reported	textfile	22.5438
GCST90274791	Fms-related tyrosine kinase 3 ligand levels	rs139721800	6	18758144	T	C	0.0959	0.0202	0.9089	2.06e-06	14715	TRUE	reported	textfile	22.539
GCST90274791	Fms-related tyrosine kinase 3 ligand levels	rs9381118	6	41985436	T	C	0.0643	0.0136	0.2577	2.27e-06	14285	TRUE	reported	textfile	22.3534
GCST90274791	Fms-related tyrosine kinase 3 ligand levels	rs6453962	6	77907355	T	C	-0.0559	0.0117	0.4699	1.77e-06	14732	TRUE	reported	textfile	22.8272
GCST90274791	Fms-related tyrosine kinase 3 ligand levels	rs6925032	6	91008027	A	C	0.0676	0.0128	0.326	1.28e-07	14286	TRUE	reported	textfile	27.8916
GCST90274791	Fms-related tyrosine kinase 3 ligand levels	rs11961049	6	155496339	A	G	0.1031	0.0232	0.0686	8.83e-06	14724	TRUE	reported	textfile	19.7488
GCST90274791	Fms-related tyrosine kinase 3 ligand levels	rs28533776	7	3914756	A	G	-0.0749	0.0147	0.1924	3.48e-07	14731	TRUE	reported	textfile	25.9615
GCST90274791	Fms-related tyrosine kinase 3 ligand levels	rs192857133	9	243950	T	C	0.1812	0.0386	0.026	2.68e-06	14727	TRUE	reported	textfile	22.0365
GCST90274791	Fms-related tyrosine kinase 3 ligand levels	rs35977476	9	9191493	C	G	0.1102	0.0244	0.0668	6.29e-06	14725	TRUE	reported	textfile	20.3978
GCST90274791	Fms-related tyrosine kinase 3 ligand levels	rs57191857	9	10640144	A	G	-0.1429	0.0299	0.9571	1.76e-06	14734	TRUE	reported	textfile	22.8414
GCST90274791	Fms-related tyrosine kinase 3 ligand levels	rs12338549	9	94348687	T	C	-0.0851	0.0186	0.1096	4.76e-06	14719	TRUE	reported	textfile	20.9331
GCST90274791	Fms-related tyrosine kinase 3 ligand levels	rs35262454	9	128715755	CA	C	0.0651	0.0146	0.6356	8.24e-06	10894	TRUE	reported	textfile	19.8818
GCST90274791	Fms-related tyrosine kinase 3 ligand levels	rs55646869	9	129753010	A	G	0.0529	0.0116	0.4437	5.11e-06	14703	TRUE	reported	textfile	20.7967
GCST90274791	Fms-related tyrosine kinase 3 ligand levels	rs185979634	10	101403323	T	C	0.1483	0.0306	0.9513	1.26e-06	12847	TRUE	reported	textfile	23.4876
GCST90274791	Fms-related tyrosine kinase 3 ligand levels	rs4919613	10	103905779	A	G	-0.0662	0.0148	0.1973	7.71e-06	14286	TRUE	reported	textfile	20.0075
GCST90274791	Fms-related tyrosine kinase 3 ligand levels	rs1107300	10	105537349	T	C	0.0636	0.0137	0.7598	3.44e-06	14286	TRUE	reported	textfile	21.5513
GCST90274791	Fms-related tyrosine kinase 3 ligand levels	rs141117375	11	62294309	T	C	-0.1519	0.0331	0.0364	4.45e-06	14286	TRUE	reported	textfile	21.0601
GCST90274791	Fms-related tyrosine kinase 3 ligand levels	rs11212636	11	108311965	A	G	-0.0772	0.0117	0.4171	4.16e-11	14723	TRUE	reported	textfile	43.5374
GCST90274791	Fms-related tyrosine kinase 3 ligand levels	rs73000965	11	113982321	A	T	0.0588	0.0125	0.3111	2.55e-06	14731	TRUE	reported	textfile	22.1276
GCST90274791	Fms-related tyrosine kinase 3 ligand levels	rs9554186	13	28455266	A	T	0.0821	0.0128	0.3602	1.42e-10	14286	TRUE	reported	textfile	41.1402
GCST90274791	Fms-related tyrosine kinase 3 ligand levels	rs76428106	13	28604007	T	C	-1.1019	0.0524	0.9832	3.59e-98	13799	TRUE	reported	textfile	442.203
GCST90274791	Fms-related tyrosine kinase 3 ligand levels	rs2325555	13	74312013	A	G	-0.0653	0.0146	0.8002	7.73e-06	14720	TRUE	reported	textfile	20.0042
GCST90274791	Fms-related tyrosine kinase 3 ligand levels	rs871051	13	95950210	T	G	0.1342	0.0301	0.0401	8.25e-06	14726	TRUE	reported	textfile	19.878
GCST90274791	Fms-related tyrosine kinase 3 ligand levels	rs72681653	14	51156734	A	G	0.1302	0.0266	0.9447	9.84e-07	14734	TRUE	reported	textfile	23.9584
GCST90274791	Fms-related tyrosine kinase 3 ligand levels	rs78723322	14	87871738	T	C	-0.1487	0.0329	0.0403	6.19e-06	14734	TRUE	reported	textfile	20.4282
GCST90274791	Fms-related tyrosine kinase 3 ligand levels	rs35340580	16	1526820	A	G	-0.1383	0.0303	0.0449	5.01e-06	13653	TRUE	reported	textfile	20.8333
GCST90274791	Fms-related tyrosine kinase 3 ligand levels	rs78154669	16	81591243	T	G	0.0923	0.0207	0.0938	8.24e-06	14721	TRUE	reported	textfile	19.8821
GCST90274791	Fms-related tyrosine kinase 3 ligand levels	rs10164255	18	70532840	T	G	0.0556	0.0121	0.408	4.33e-06	14729	TRUE	reported	textfile	21.1144
GCST90274791	Fms-related tyrosine kinase 3 ligand levels	rs374309	19	22332298	A	G	0.0786	0.0174	0.8629	6.27e-06	14286	TRUE	reported	textfile	20.4055
GCST90274791	Fms-related tyrosine kinase 3 ligand levels	rs17272847	19	49979398	A	G	0.1179	0.022	0.0907	8.36e-08	13222	TRUE	reported	textfile	28.7199
GCST90274791	Fms-related tyrosine kinase 3 ligand levels	rs12609918	19	56755467	A	G	-0.1863	0.0412	0.9451	6.13e-06	9453	TRUE	reported	textfile	20.4471
GCST90274791	Fms-related tyrosine kinase 3 ligand levels	rs368624841	20	30173778	CT	C	0.1016	0.0183	0.1652	2.83e-08	10894	TRUE	reported	textfile	30.8237
GCST90274778	Fractalkine levels	rs114359340	1	6532317	A	G	-0.1881	0.0405	0.9747	3.41e-06	13651	TRUE	reported	textfile	21.5709
GCST90274778	Fractalkine levels	rs4047522	1	161608256	T	C	-0.0639	0.0142	0.4952	6.8e-06	11768	TRUE	reported	textfile	20.25
GCST90274778	Fractalkine levels	rs77915710	1	172099857	A	G	-0.1436	0.0304	0.0402	2.32e-06	14742	TRUE	reported	textfile	22.3132
GCST90274778	Fractalkine levels	rs72704449	1	179473273	T	C	-0.1358	0.0298	0.9547	5.19e-06	14295	TRUE	reported	textfile	20.7667
GCST90274778	Fractalkine levels	rs71451021	2	19059082	A	C	-0.165	0.0362	0.9728	5.16e-06	14740	TRUE	reported	textfile	20.7755
GCST90274778	Fractalkine levels	rs111472651	2	44117788	C	G	-0.1191	0.0248	0.9355	1.57e-06	14728	TRUE	reported	textfile	23.0632
GCST90274778	Fractalkine levels	rs11682107	2	113835522	A	G	-0.0675	0.0126	0.5568	8.45e-08	12412	TRUE	reported	textfile	28.699
GCST90274778	Fractalkine levels	rs72985859	2	232254374	T	C	0.1351	0.0292	0.0806	3.72e-06	8297	TRUE	reported	textfile	21.4065
GCST90274778	Fractalkine levels	rs1976172	3	1260482	C	G	-0.0569	0.012	0.3525	2.12e-06	14732	TRUE	reported	textfile	22.4834
GCST90274778	Fractalkine levels	rs3732378	3	39307162	A	G	0.0941	0.0154	0.1671	9.94e-10	14740	TRUE	reported	textfile	37.3369
GCST90274778	Fractalkine levels	rs35026817	3	70136592	T	G	0.0633	0.0122	0.3327	2.12e-07	14740	TRUE	reported	textfile	26.9208
GCST90274778	Fractalkine levels	rs980364	4	179539497	A	G	0.1479	0.0301	0.9343	8.94e-07	9902	TRUE	reported	textfile	24.1437
GCST90274778	Fractalkine levels	rs12331618	4	187139939	A	G	-0.0582	0.0114	0.4914	3.3e-07	14729	TRUE	reported	textfile	26.0637
GCST90274778	Fractalkine levels	rs13167439	5	120396066	T	C	-0.0903	0.0193	0.89	2.89e-06	14295	TRUE	reported	textfile	21.8908
GCST90274778	Fractalkine levels	rs2731674	5	176839890	T	G	-0.0681	0.0128	0.274	1.04e-07	14740	TRUE	reported	textfile	28.3057
GCST90274778	Fractalkine levels	rs2442752	6	31351764	T	C	-0.0589	0.0117	0.6177	4.8e-07	14743	TRUE	reported	textfile	25.343
GCST90274778	Fractalkine levels	rs6937696	6	32418018	T	C	-0.0811	0.012	0.651	1.4e-11	14742	TRUE	reported	textfile	45.6751
GCST90274778	Fractalkine levels	rs2736723	7	30524015	A	T	0.0597	0.012	0.4243	6.52e-07	14295	TRUE	reported	textfile	24.7506
GCST90274778	Fractalkine levels	rs146481940	8	11391108	G	GAGGAGA	-0.0865	0.0189	0.1395	4.72e-06	11333	TRUE	reported	textfile	20.9464
GCST90274778	Fractalkine levels	rs56397903	8	26741279	A	G	0.1968	0.0424	0.9744	3.46e-06	14743	TRUE	reported	textfile	21.5436
GCST90274778	Fractalkine levels	rs16904321	8	131635787	A	G	-0.0867	0.0193	0.8632	7.05e-06	14295	TRUE	reported	textfile	20.1801
GCST90274778	Fractalkine levels	rs77819349	9	81886673	C	G	0.1196	0.0263	0.9371	5.43e-06	14295	TRUE	reported	textfile	20.68
GCST90274778	Fractalkine levels	rs635634	9	136155000	T	C	-0.1145	0.0166	0.1884	5.29e-12	11792	TRUE	reported	textfile	47.5768
GCST90274778	Fractalkine levels	rs56675723	11	120941125	T	C	0.0666	0.0149	0.7791	7.83e-06	12412	TRUE	reported	textfile	19.9791
GCST90274778	Fractalkine levels	rs712137	12	41381284	A	C	0.0563	0.012	0.6601	2.71e-06	14737	TRUE	reported	textfile	22.0117
GCST90274778	Fractalkine levels	rs10778675	12	79905558	A	C	0.0792	0.0158	0.1687	5.37e-07	14295	TRUE	reported	textfile	25.1267
GCST90274778	Fractalkine levels	rs36067349	15	23001299	T	C	0.0666	0.015	0.8038	9e-06	14294	TRUE	reported	textfile	19.7136
GCST90274778	Fractalkine levels	rs117698194	15	85657494	A	G	-0.1996	0.0432	0.0224	3.83e-06	13859	TRUE	reported	textfile	21.3478
GCST90274778	Fractalkine levels	rs8052631	16	57167230	A	G	-0.1511	0.027	0.9463	2.19e-08	14295	TRUE	reported	textfile	31.3185
GCST90274778	Fractalkine levels	rs78751841	16	57183274	A	G	-0.1935	0.0433	0.9764	7.87e-06	14723	TRUE	reported	textfile	19.9704
GCST90274778	Fractalkine levels	rs671623	16	57412802	C	G	0.2041	0.0118	0.424	4.99e-67	14295	TRUE	reported	textfile	299.173
GCST90274778	Fractalkine levels	rs55896747	16	57508595	T	C	0.1129	0.0244	0.9372	3.71e-06	14734	TRUE	reported	textfile	21.4096
GCST90274778	Fractalkine levels	rs73007244	18	59374764	T	C	0.0813	0.0179	0.1321	5.57e-06	14295	TRUE	reported	textfile	20.6289
GCST90274778	Fractalkine levels	rs73137770	20	52569781	C	G	0.2442	0.0529	0.9812	3.91e-06	13808	TRUE	reported	textfile	21.3098
GCST90274778	Fractalkine levels	rs9981489	21	25498266	T	C	0.1127	0.0254	0.0652	9.12e-06	14295	TRUE	reported	textfile	19.687
GCST90274792	Glial cell line-derived neurotrophic factor levels	rs12739417	1	199872770	A	G	0.0579	0.0129	0.4066	7.18e-06	12404	TRUE	reported	textfile	20.1455
GCST90274792	Glial cell line-derived neurotrophic factor levels	rs17353853	2	165822047	A	G	0.1022	0.0229	0.9255	8.09e-06	14288	TRUE	reported	textfile	19.9173
GCST90274792	Glial cell line-derived neurotrophic factor levels	rs144181640	2	208746333	A	T	0.3366	0.0697	0.9898	1.37e-06	13988	TRUE	reported	textfile	23.3218
GCST90274792	Glial cell line-derived neurotrophic factor levels	rs147483239	3	11787496	T	C	-0.2148	0.0485	0.019	9.47e-06	14726	TRUE	reported	textfile	19.6149
GCST90274792	Glial cell line-derived neurotrophic factor levels	rs62243355	3	36072052	T	C	-0.0981	0.0196	0.0997	5.58e-07	14731	TRUE	reported	textfile	25.051
GCST90274792	Glial cell line-derived neurotrophic factor levels	rs199574106	5	37854190	CT	C	0.3664	0.0733	0.0121	5.77e-07	10407	TRUE	reported	textfile	24.9864
GCST90274792	Glial cell line-derived neurotrophic factor levels	rs11740708	5	37868088	A	G	-0.3888	0.0198	0.0906	7.56e-86	14710	TRUE	reported	textfile	385.587
GCST90274792	Glial cell line-derived neurotrophic factor levels	rs2194229	5	37918839	A	T	-0.1683	0.0179	0.1296	5.34e-21	14288	TRUE	reported	textfile	88.402
GCST90274792	Glial cell line-derived neurotrophic factor levels	rs2453338	5	38094871	A	T	0.0829	0.0124	0.352	2.3e-11	14734	TRUE	reported	textfile	44.6957
GCST90274792	Glial cell line-derived neurotrophic factor levels	rs112594435	6	134688249	T	C	0.1531	0.0333	0.0371	4.27e-06	14721	TRUE	reported	textfile	21.1379
GCST90274792	Glial cell line-derived neurotrophic factor levels	rs150807191	8	34985123	A	G	-0.1719	0.0387	0.9717	8.92e-06	14725	TRUE	reported	textfile	19.7301
GCST90274792	Glial cell line-derived neurotrophic factor levels	rs2093446	9	5230371	C	G	0.0606	0.0129	0.3	2.63e-06	14288	TRUE	reported	textfile	22.0681
GCST90274792	Glial cell line-derived neurotrophic factor levels	rs9409461	9	94530989	A	G	0.0528	0.0119	0.4811	9.12e-06	14288	TRUE	reported	textfile	19.6867
GCST90274792	Glial cell line-derived neurotrophic factor levels	rs72743928	9	98815653	T	C	0.0871	0.0192	0.1091	5.72e-06	14288	TRUE	reported	textfile	20.5795
GCST90274792	Glial cell line-derived neurotrophic factor levels	rs10982156	9	117088064	A	T	-0.1073	0.0236	0.0803	5.45e-06	14288	TRUE	reported	textfile	20.6717
GCST90274792	Glial cell line-derived neurotrophic factor levels	rs117195704	10	61379709	A	G	-0.1377	0.0309	0.0386	8.34e-06	14723	TRUE	reported	textfile	19.8587
GCST90274792	Glial cell line-derived neurotrophic factor levels	rs77671113	10	87694408	A	C	-0.1194	0.0208	0.0859	9.45e-09	14725	TRUE	reported	textfile	32.952
GCST90274792	Glial cell line-derived neurotrophic factor levels	rs138691533	12	98629454	A	G	0.2584	0.0539	0.0148	1.63e-06	14731	TRUE	reported	textfile	22.983
GCST90274792	Glial cell line-derived neurotrophic factor levels	rs57104839	13	28147359	A	G	0.0915	0.0196	0.903	3.04e-06	14736	TRUE	reported	textfile	21.7937
GCST90274792	Glial cell line-derived neurotrophic factor levels	rs79953230	13	67293674	T	C	0.1918	0.042	0.0254	4.96e-06	14719	TRUE	reported	textfile	20.8544
GCST90274792	Glial cell line-derived neurotrophic factor levels	rs377164019	14	81583898	CAA	C	0.072	0.0156	0.235	3.92e-06	10894	TRUE	reported	textfile	21.3018
GCST90274792	Glial cell line-derived neurotrophic factor levels	rs77124379	16	48955894	T	C	-0.1117	0.0245	0.9259	5.14e-06	14288	TRUE	reported	textfile	20.7862
GCST90274792	Glial cell line-derived neurotrophic factor levels	rs35740453	17	1490782	A	G	-0.0718	0.0154	0.7373	3.13e-06	13224	TRUE	reported	textfile	21.7374
GCST90274792	Glial cell line-derived neurotrophic factor levels	rs16945776	17	12160288	A	G	0.0871	0.0196	0.9042	8.84e-06	14731	TRUE	reported	textfile	19.748
GCST90274792	Glial cell line-derived neurotrophic factor levels	rs9303102	17	14221290	T	G	0.2096	0.0453	0.0231	3.71e-06	12935	TRUE	reported	textfile	21.4085
GCST90274792	Glial cell line-derived neurotrophic factor levels	rs55850217	19	14805280	T	C	0.0816	0.014	0.3119	5.59e-09	11755	TRUE	reported	textfile	33.9722
GCST90274792	Glial cell line-derived neurotrophic factor levels	rs12329721	21	22101949	A	G	0.0862	0.0188	0.8974	4.54e-06	14733	TRUE	reported	textfile	21.0232
GCST90274793	Hepatocyte growth factor levels	rs34219417	1	38949303	T	C	0.0992	0.0217	0.8959	4.84e-06	14286	TRUE	reported	textfile	20.898
GCST90274793	Hepatocyte growth factor levels	rs114581807	1	190171653	A	G	0.2031	0.0452	0.0214	7.01e-06	14734	TRUE	reported	textfile	20.1903
GCST90274793	Hepatocyte growth factor levels	rs111239033	2	43842712	A	G	0.1021	0.0228	0.0699	7.53e-06	14732	TRUE	reported	textfile	20.0531
GCST90274793	Hepatocyte growth factor levels	rs6709159	2	108946178	A	G	0.0564	0.0114	0.4434	7.52e-07	14734	TRUE	reported	textfile	24.4765
GCST90274793	Hepatocyte growth factor levels	rs2737756	3	128064791	A	G	0.2047	0.0391	0.0276	1.65e-07	14718	TRUE	reported	textfile	27.4083
GCST90274793	Hepatocyte growth factor levels	rs59950280	4	3452345	A	G	0.1219	0.0131	0.328	1.34e-20	13222	TRUE	reported	textfile	86.5894
GCST90274793	Hepatocyte growth factor levels	rs183596950	4	31819358	A	G	-0.0699	0.0152	0.6438	4.25e-06	11538	TRUE	reported	textfile	21.1479
GCST90274793	Hepatocyte growth factor levels	rs80308275	4	153539149	T	C	-0.1177	0.026	0.0698	5.98e-06	14731	TRUE	reported	textfile	20.493
GCST90274793	Hepatocyte growth factor levels	rs189111993	5	175563330	T	C	0.266	0.0595	0.0183	7.8e-06	11382	TRUE	reported	textfile	19.9862
GCST90274793	Hepatocyte growth factor levels	rs201840950	6	32487091	T	G	0.0993	0.0215	0.7957	3.86e-06	10216	TRUE	reported	textfile	21.3315
GCST90274793	Hepatocyte growth factor levels	rs367657243	6	156162537	CA	C	-0.0886	0.0199	0.1517	8.5e-06	10894	TRUE	reported	textfile	19.8226
GCST90274793	Hepatocyte growth factor levels	rs79246709	7	19933976	T	G	0.1375	0.0305	0.0427	6.54e-06	14719	TRUE	reported	textfile	20.3238
GCST90274793	Hepatocyte growth factor levels	rs5745692	7	81358266	C	G	-0.1545	0.0332	0.964	3.26e-06	14716	TRUE	reported	textfile	21.6561
GCST90274793	Hepatocyte growth factor levels	rs5745687	7	81359051	T	C	-0.1943	0.0242	0.0608	9.83e-16	14733	TRUE	reported	textfile	64.4636
GCST90274793	Hepatocyte growth factor levels	rs1963492	8	2653987	T	C	-0.0749	0.0168	0.1917	8.26e-06	11335	TRUE	reported	textfile	19.8767
GCST90274793	Hepatocyte growth factor levels	rs113903858	8	72362254	A	G	0.3666	0.0747	0.014	9.22e-07	11137	TRUE	reported	textfile	24.0848
GCST90274793	Hepatocyte growth factor levels	rs5007363	9	107570128	T	C	0.0736	0.0165	0.7969	8.17e-06	11751	TRUE	reported	textfile	19.897
GCST90274793	Hepatocyte growth factor levels	rs74130123	10	30042437	T	C	-0.2429	0.0489	0.9809	6.79e-07	14734	TRUE	reported	textfile	24.6739
GCST90274793	Hepatocyte growth factor levels	rs61897389	11	47380087	T	G	-0.0761	0.0171	0.1322	8.58e-06	14723	TRUE	reported	textfile	19.8051
GCST90274793	Hepatocyte growth factor levels	rs4963955	12	26274153	T	C	0.1359	0.0307	0.9623	9.57e-06	14722	TRUE	reported	textfile	19.5958
GCST90274793	Hepatocyte growth factor levels	rs144638564	12	114913966	A	G	-0.3746	0.0839	0.0114	8.01e-06	12031	TRUE	reported	textfile	19.9348
GCST90274793	Hepatocyte growth factor levels	rs35590175	13	109498875	G	GGA	-0.0675	0.0151	0.2759	7.81e-06	10894	TRUE	reported	textfile	19.9827
GCST90274793	Hepatocyte growth factor levels	rs145015846	14	24292539	T	C	0.2333	0.0525	0.0213	8.84e-06	14286	TRUE	reported	textfile	19.7474
GCST90274793	Hepatocyte growth factor levels	rs57193877	14	65654346	T	C	0.1572	0.0311	0.9611	4.31e-07	14725	TRUE	reported	textfile	25.5496
GCST90274793	Hepatocyte growth factor levels	rs11631440	15	101649383	A	T	-0.0638	0.012	0.6021	1.06e-07	14709	TRUE	reported	textfile	28.2669
GCST90274793	Hepatocyte growth factor levels	rs72778371	16	57045498	A	G	-0.0717	0.0161	0.2021	8.45e-06	12789	TRUE	reported	textfile	19.8329
GCST90274793	Hepatocyte growth factor levels	rs4290523	17	7014969	T	C	-0.0992	0.0217	0.0942	4.84e-06	12846	TRUE	reported	textfile	20.898
GCST90274793	Hepatocyte growth factor levels	rs1986719	17	45959996	T	C	-0.1954	0.039	0.9572	5.44e-07	14718	TRUE	reported	textfile	25.1027
GCST90274793	Hepatocyte growth factor levels	rs150498795	18	76506666	A	T	0.1566	0.0327	0.9642	1.68e-06	14732	TRUE	reported	textfile	22.9344
GCST90274793	Hepatocyte growth factor levels	rs851612	19	42769693	A	G	-0.1182	0.0257	0.9405	4.24e-06	14286	TRUE	reported	textfile	21.1528
GCST90274793	Hepatocyte growth factor levels	rs8106345	19	58888317	A	G	0.0592	0.0127	0.5179	3.14e-06	12404	TRUE	reported	textfile	21.7288
GCST90274793	Hepatocyte growth factor levels	rs2281532	20	6103587	T	C	-0.0698	0.0151	0.7983	3.79e-06	14286	TRUE	reported	textfile	21.3677
GCST90274793	Hepatocyte growth factor levels	rs739269	22	38212068	T	C	-0.0556	0.0125	0.6561	8.67e-06	14286	TRUE	reported	textfile	19.7847
GCST90274794	Interferon gamma levels	rs12408527	1	6305053	T	C	-0.0663	0.015	0.6507	9.87e-06	10279	TRUE	reported	textfile	19.5364
GCST90274794	Interferon gamma levels	rs80064136	1	46963687	A	G	0.2305	0.0521	0.9818	9.68e-06	11791	TRUE	reported	textfile	19.5734
GCST90274794	Interferon gamma levels	rs67101138	2	19234534	T	G	0.1461	0.0307	0.9482	1.95e-06	11793	TRUE	reported	textfile	22.6477
GCST90274794	Interferon gamma levels	rs113422093	2	172185503	A	AT	0.2075	0.0444	0.9704	2.96e-06	8389	TRUE	reported	textfile	21.8409
GCST90274794	Interferon gamma levels	rs6442763	3	2921515	A	C	0.0648	0.014	0.4253	3.68e-06	11345	TRUE	reported	textfile	21.4237
GCST90274794	Interferon gamma levels	rs1392570	3	20774445	A	G	-0.0627	0.0139	0.6157	6.46e-06	11345	TRUE	reported	textfile	20.3472
GCST90274794	Interferon gamma levels	rs199501899	6	12057063	G	GT	-0.3008	0.0651	0.9856	3.83e-06	8377	TRUE	reported	textfile	21.3498
GCST90274794	Interferon gamma levels	rs34658335	7	10535996	T	C	0.1163	0.0261	0.0793	8.35e-06	11345	TRUE	reported	textfile	19.8554
GCST90274794	Interferon gamma levels	rs7909512	10	3683786	A	G	0.0567	0.0128	0.5207	9.44e-06	11775	TRUE	reported	textfile	19.6221
GCST90274794	Interferon gamma levels	rs61863416	10	130545142	A	G	0.136	0.0283	0.9427	1.54e-06	11774	TRUE	reported	textfile	23.0943
GCST90274794	Interferon gamma levels	rs199768954	11	44058168	CA	C	0.2584	0.0559	0.0197	3.79e-06	8388	TRUE	reported	textfile	21.3679
GCST90274794	Interferon gamma levels	rs140562194	11	110972327	T	C	0.4666	0.0897	0.0122	1.97e-07	7396	TRUE	reported	textfile	27.0586
GCST90274794	Interferon gamma levels	rs61904946	11	116241126	T	G	0.1257	0.0282	0.0613	8.29e-06	11792	TRUE	reported	textfile	19.8688
GCST90274794	Interferon gamma levels	rs74903999	13	27473585	T	C	0.3485	0.0708	0.9882	8.55e-07	10558	TRUE	reported	textfile	24.2292
GCST90274794	Interferon gamma levels	rs146527076	13	90334795	C	G	0.1935	0.0384	0.9683	4.68e-07	11781	TRUE	reported	textfile	25.3922
GCST90274794	Interferon gamma levels	rs1953463	14	44797800	A	G	-0.0801	0.0176	0.8282	5.34e-06	11345	TRUE	reported	textfile	20.7128
GCST90274794	Interferon gamma levels	rs78042482	15	58694863	A	G	0.2688	0.0606	0.0145	9.18e-06	10890	TRUE	reported	textfile	19.6749
GCST90274794	Interferon gamma levels	rs74245341	15	93585096	A	C	0.2414	0.0533	0.0232	5.92e-06	10720	TRUE	reported	textfile	20.5126
GCST90274794	Interferon gamma levels	rs704	17	26694861	A	G	-0.0635	0.0127	0.4705	5.73e-07	11793	TRUE	reported	textfile	25
GCST90274794	Interferon gamma levels	rs4810686	20	46408844	T	C	0.0671	0.0137	0.5585	9.69e-07	11344	TRUE	reported	textfile	23.9885
GCST90274794	Interferon gamma levels	rs62230781	21	37335521	A	G	0.2184	0.0403	0.0412	5.98e-08	11345	TRUE	reported	textfile	29.3694
GCST90274805	Interleukin-1-alpha levels	rs6702801	1	89516076	C	G	-0.077	0.0171	0.6598	6.7e-06	7943	TRUE	reported	textfile	20.2763
GCST90274805	Interleukin-1-alpha levels	rs12047801	1	105113404	T	C	0.0783	0.0171	0.174	4.67e-06	11785	TRUE	reported	textfile	20.9668
GCST90274805	Interleukin-1-alpha levels	rs115494443	1	116784131	A	G	0.2658	0.0565	0.0186	2.55e-06	10853	TRUE	reported	textfile	22.1316
GCST90274805	Interleukin-1-alpha levels	rs115602471	2	170964850	T	C	0.2215	0.0469	0.0311	2.33e-06	11340	TRUE	reported	textfile	22.305
GCST90274805	Interleukin-1-alpha levels	rs190042298	3	147628690	A	G	0.1502	0.0339	0.0497	9.39e-06	9897	TRUE	reported	textfile	19.6309
GCST90274805	Interleukin-1-alpha levels	rs10063171	5	67352803	T	G	0.0775	0.0175	0.1932	9.49e-06	11340	TRUE	reported	textfile	19.6122
GCST90274805	Interleukin-1-alpha levels	rs10057700	5	161958436	A	G	-0.0822	0.0181	0.4388	5.59e-06	8587	TRUE	reported	textfile	20.6246
GCST90274805	Interleukin-1-alpha levels	rs11759846	6	32586222	A	G	-0.3263	0.0266	0.0799	1.36e-34	11788	TRUE	reported	textfile	150.477
GCST90274805	Interleukin-1-alpha levels	rs9272305	6	32603879	A	C	-0.2444	0.0462	0.0316	1.22e-07	8587	TRUE	reported	textfile	27.9846
GCST90274805	Interleukin-1-alpha levels	rs13195317	6	32656094	T	C	-0.3251	0.0554	0.0358	4.4e-09	11301	TRUE	reported	textfile	34.4361
GCST90274805	Interleukin-1-alpha levels	rs12529944	6	84066908	T	C	-0.0845	0.0189	0.178	7.79e-06	11340	TRUE	reported	textfile	19.9889
GCST90274805	Interleukin-1-alpha levels	rs10233998	7	89060931	T	G	0.131	0.0286	0.0604	4.64e-06	11785	TRUE	reported	textfile	20.9802
GCST90274805	Interleukin-1-alpha levels	rs16886503	8	89744017	A	T	0.2438	0.0524	0.9824	3.28e-06	11786	TRUE	reported	textfile	21.6474
GCST90274805	Interleukin-1-alpha levels	rs11461659	11	60773403	CA	C	0.073	0.0165	0.4802	9.68e-06	7943	TRUE	reported	textfile	19.5739
GCST90274805	Interleukin-1-alpha levels	rs72937918	11	80672314	T	C	-0.2056	0.0452	0.0233	5.4e-06	11772	TRUE	reported	textfile	20.6904
GCST90274805	Interleukin-1-alpha levels	rs145501816	11	98540302	A	AAC	0.1696	0.0371	0.9558	4.84e-06	8391	TRUE	reported	textfile	20.898
GCST90274805	Interleukin-1-alpha levels	rs523604	11	118755738	A	G	0.0754	0.0142	0.5264	1.1e-07	10290	TRUE	reported	textfile	28.1946
GCST90274805	Interleukin-1-alpha levels	rs76012752	12	28953348	A	G	0.1568	0.0352	0.9527	8.41e-06	11340	TRUE	reported	textfile	19.843
GCST90274805	Interleukin-1-alpha levels	rs7138689	12	103893494	T	G	0.0961	0.0208	0.8877	3.83e-06	11777	TRUE	reported	textfile	21.3462
GCST90274805	Interleukin-1-alpha levels	rs4767214	12	114539621	T	C	0.062	0.013	0.5326	1.85e-06	11772	TRUE	reported	textfile	22.7456
GCST90274805	Interleukin-1-alpha levels	rs76544453	14	81651382	T	C	-0.1609	0.0361	0.9585	8.31e-06	11788	TRUE	reported	textfile	19.8654
GCST90274805	Interleukin-1-alpha levels	rs78267257	14	83490781	A	G	-0.1825	0.0406	0.0323	6.95e-06	10903	TRUE	reported	textfile	20.2057
GCST90274805	Interleukin-1-alpha levels	rs117537822	17	32073614	T	C	0.2176	0.0439	0.9755	7.17e-07	11788	TRUE	reported	textfile	24.5691
GCST90274805	Interleukin-1-alpha levels	rs61098036	17	53509585	A	G	-0.0856	0.0187	0.8232	4.7e-06	9891	TRUE	reported	textfile	20.9539
GCST90274805	Interleukin-1-alpha levels	rs11878153	18	308555	A	G	0.1116	0.0221	0.9015	4.42e-07	11787	TRUE	reported	textfile	25.5002
GCST90274805	Interleukin-1-alpha levels	rs2426634	20	55282711	A	G	-0.0896	0.0198	0.1376	6.03e-06	11787	TRUE	reported	textfile	20.4779
GCST90274795	Interleukin-10 levels	rs4655953	1	87832695	A	G	0.0565	0.0121	0.3683	3.02e-06	14722	TRUE	reported	textfile	21.8035
GCST90274795	Interleukin-10 levels	rs12123181	1	206954566	A	G	-0.0996	0.0151	0.2042	4.22e-11	14296	TRUE	reported	textfile	43.5076
GCST90274795	Interleukin-10 levels	rs202092984	2	87276729	A	G	0.1563	0.0341	0.0498	4.57e-06	11768	TRUE	reported	textfile	21.0092
GCST90274795	Interleukin-10 levels	rs138203589	2	125939274	T	G	0.1937	0.0418	0.0455	3.59e-06	14730	TRUE	reported	textfile	21.4737
GCST90274795	Interleukin-10 levels	rs3769274	2	173757986	A	G	0.0771	0.0162	0.8403	1.94e-06	14742	TRUE	reported	textfile	22.6505
GCST90274795	Interleukin-10 levels	rs188535859	2	201728383	T	C	-0.2351	0.0486	0.0174	1.32e-06	14741	TRUE	reported	textfile	23.4009
GCST90274795	Interleukin-10 levels	rs398518	3	8954959	A	G	-0.1293	0.0218	0.9146	3.01e-09	14296	TRUE	reported	textfile	35.179
GCST90274795	Interleukin-10 levels	rs1370717	3	32354387	A	G	-0.0534	0.0118	0.4388	6.03e-06	14730	TRUE	reported	textfile	20.4795
GCST90274795	Interleukin-10 levels	rs73226323	3	111531258	T	C	0.1847	0.0415	0.9755	8.56e-06	14738	TRUE	reported	textfile	19.8079
GCST90274795	Interleukin-10 levels	rs28651780	4	68058232	T	C	-0.0746	0.0167	0.8437	7.93e-06	14296	TRUE	reported	textfile	19.9547
GCST90274795	Interleukin-10 levels	rs28419759	4	78929167	A	C	-0.0542	0.0121	0.5556	7.49e-06	13851	TRUE	reported	textfile	20.0645
GCST90274795	Interleukin-10 levels	rs72701782	4	185304872	A	G	0.0981	0.0211	0.0999	3.33e-06	14296	TRUE	reported	textfile	21.6159
GCST90274795	Interleukin-10 levels	rs10067443	5	19244332	T	C	-0.0753	0.0149	0.8011	4.33e-07	14296	TRUE	reported	textfile	25.5398
GCST90274795	Interleukin-10 levels	rs116018601	5	132022975	T	C	0.1763	0.0398	0.9715	9.44e-06	14727	TRUE	reported	textfile	19.6218
GCST90274795	Interleukin-10 levels	rs145770642	6	463746	G	GA	0.2422	0.0534	0.981	5.74e-06	11337	TRUE	reported	textfile	20.5715
GCST90274795	Interleukin-10 levels	rs385697	6	7880027	T	C	0.0555	0.0119	0.6126	3.1e-06	14727	TRUE	reported	textfile	21.7516
GCST90274795	Interleukin-10 levels	rs17654493	6	18825879	T	C	0.2951	0.0626	0.014	2.43e-06	12313	TRUE	reported	textfile	22.2223
GCST90274795	Interleukin-10 levels	rs28377109	6	32434716	A	C	0.1586	0.02	0.1118	2.19e-15	13383	TRUE	reported	textfile	62.8849
GCST90274795	Interleukin-10 levels	rs67037615	6	32453163	T	C	-0.1528	0.0196	0.8893	6.39e-15	14296	TRUE	reported	textfile	60.7763
GCST90274795	Interleukin-10 levels	rs150408090	6	122709508	A	G	0.3666	0.0761	0.9898	1.45e-06	12313	TRUE	reported	textfile	23.2068
GCST90274795	Interleukin-10 levels	rs389239	6	169465075	A	G	-0.0574	0.0125	0.6162	4.39e-06	14296	TRUE	reported	textfile	21.0865
GCST90274795	Interleukin-10 levels	rs148332061	7	590757	C	G	0.1112	0.0239	0.1005	3.28e-06	13232	TRUE	reported	textfile	21.6478
GCST90274795	Interleukin-10 levels	rs34059323	7	148496619	A	G	-0.1789	0.0401	0.0275	8.14e-06	14744	TRUE	reported	textfile	19.9036
GCST90274795	Interleukin-10 levels	rs66624860	8	61861039	T	C	0.0681	0.0143	0.2791	1.91e-06	12799	TRUE	reported	textfile	22.6789
GCST90274795	Interleukin-10 levels	rs79438518	9	18625666	A	T	-0.2845	0.0618	0.0122	4.15e-06	13809	TRUE	reported	textfile	21.1928
GCST90274795	Interleukin-10 levels	rs3135932	11	117864063	A	G	-0.1597	0.0154	0.823	3.39e-25	14744	TRUE	reported	textfile	107.54
GCST90274795	Interleukin-10 levels	rs147027610	13	52566577	T	C	0.1876	0.0416	0.9747	6.49e-06	14250	TRUE	reported	textfile	20.3366
GCST90274795	Interleukin-10 levels	rs72661933	13	113612154	A	C	-0.2388	0.0535	0.9811	8.06e-06	13809	TRUE	reported	textfile	19.9233
GCST90274795	Interleukin-10 levels	rs76932862	14	20318041	T	C	0.1401	0.0291	0.1028	1.48e-06	12412	TRUE	reported	textfile	23.1788
GCST90274795	Interleukin-10 levels	rs35898626	14	83509406	C	G	-0.0519	0.0117	0.4552	9.17e-06	14729	TRUE	reported	textfile	19.6772
GCST90274795	Interleukin-10 levels	rs28929474	14	94844947	T	C	0.2027	0.0451	0.0203	6.97e-06	14744	TRUE	reported	textfile	20.2001
GCST90274795	Interleukin-10 levels	rs17632797	15	95207832	A	G	-0.0772	0.0173	0.8561	8.1e-06	14296	TRUE	reported	textfile	19.9133
GCST90274795	Interleukin-10 levels	rs7500869	16	11009587	A	C	-0.0714	0.0159	0.1848	7.1e-06	14743	TRUE	reported	textfile	20.1652
GCST90274795	Interleukin-10 levels	rs11397955	18	45104867	G	GA	0.0637	0.0142	0.5115	7.26e-06	10893	TRUE	reported	textfile	20.1234
GCST90274795	Interleukin-10 levels	rs139690790	19	2017120	T	TCAAA	0.0771	0.0171	0.7263	6.52e-06	9830	TRUE	reported	textfile	20.329
GCST90274795	Interleukin-10 levels	rs17747934	20	60272196	A	G	-0.1551	0.0342	0.9375	5.76e-06	13232	TRUE	reported	textfile	20.567
GCST90274795	Interleukin-10 levels	rs9975090	21	43024340	A	G	0.0551	0.0123	0.5972	7.48e-06	14296	TRUE	reported	textfile	20.0675
GCST90274795	Interleukin-10 levels	rs11443190	22	32844853	A	AG	0.0622	0.0133	0.5045	2.92e-06	11326	TRUE	reported	textfile	21.8714
GCST90274796	Interleukin-10 receptor subunit alpha levels	rs6670799	1	56566352	A	G	-0.1247	0.0252	0.0839	7.48e-07	11345	TRUE	reported	textfile	24.4868
GCST90274796	Interleukin-10 receptor subunit alpha levels	rs12026492	1	226676794	T	C	0.0709	0.0156	0.2527	5.5e-06	11345	TRUE	reported	textfile	20.6559
GCST90274796	Interleukin-10 receptor subunit alpha levels	rs28408877	1	247347252	C	G	-0.069	0.0153	0.7429	6.49e-06	11345	TRUE	reported	textfile	20.3383
GCST90274796	Interleukin-10 receptor subunit alpha levels	rs62262707	3	83110489	A	C	0.2156	0.0483	0.0253	8.05e-06	11345	TRUE	reported	textfile	19.9252
GCST90274796	Interleukin-10 receptor subunit alpha levels	rs41272625	3	158540291	T	G	0.082	0.0179	0.1526	4.63e-06	11784	TRUE	reported	textfile	20.9856
GCST90274796	Interleukin-10 receptor subunit alpha levels	rs286605	5	154443639	T	G	0.0623	0.0131	0.5891	1.98e-06	11793	TRUE	reported	textfile	22.6169
GCST90274796	Interleukin-10 receptor subunit alpha levels	rs9472032	6	43294041	A	C	0.0968	0.0214	0.1006	6.09e-06	11793	TRUE	reported	textfile	20.4608
GCST90274796	Interleukin-10 receptor subunit alpha levels	rs180893431	6	78703747	A	C	0.4057	0.0865	0.9896	2.73e-06	9340	TRUE	reported	textfile	21.9977
GCST90274796	Interleukin-10 receptor subunit alpha levels	rs492616	6	116712455	A	G	-0.0835	0.0189	0.8497	9.96e-06	11344	TRUE	reported	textfile	19.5186
GCST90274796	Interleukin-10 receptor subunit alpha levels	rs3777726	6	167359279	T	C	-0.075	0.0165	0.2995	5.48e-06	9461	TRUE	reported	textfile	20.6612
GCST90274796	Interleukin-10 receptor subunit alpha levels	rs10091841	8	9104264	T	G	0.064	0.0135	0.4945	2.13e-06	11345	TRUE	reported	textfile	22.4746
GCST90274796	Interleukin-10 receptor subunit alpha levels	rs79202194	8	27864161	T	C	-0.0993	0.0224	0.1001	9.29e-06	11792	TRUE	reported	textfile	19.6518
GCST90274796	Interleukin-10 receptor subunit alpha levels	rs958402	8	97437587	T	C	0.06	0.0134	0.4233	7.55e-06	11345	TRUE	reported	textfile	20.049
GCST90274796	Interleukin-10 receptor subunit alpha levels	rs80137559	10	18335103	T	C	0.2347	0.0511	0.9822	4.37e-06	11791	TRUE	reported	textfile	21.0952
GCST90274796	Interleukin-10 receptor subunit alpha levels	rs3135932	11	117864063	A	G	-0.0844	0.0168	0.8171	5.07e-07	11793	TRUE	reported	textfile	25.2387
GCST90274796	Interleukin-10 receptor subunit alpha levels	rs9548767	13	31511360	T	G	-0.0686	0.0155	0.2251	9.61e-06	11781	TRUE	reported	textfile	19.5878
GCST90274796	Interleukin-10 receptor subunit alpha levels	rs17832137	14	55005535	A	G	0.1676	0.0343	0.0481	1.03e-06	10289	TRUE	reported	textfile	23.8759
GCST90274796	Interleukin-10 receptor subunit alpha levels	rs74719858	14	66407688	A	G	0.3915	0.0823	0.9853	1.97e-06	10858	TRUE	reported	textfile	22.6289
GCST90274796	Interleukin-10 receptor subunit alpha levels	rs1406714	15	93461371	C	G	0.0623	0.0131	0.4267	1.98e-06	11783	TRUE	reported	textfile	22.6169
GCST90274796	Interleukin-10 receptor subunit alpha levels	rs143313574	16	5247086	T	C	-0.3868	0.0841	0.0107	4.24e-06	9956	TRUE	reported	textfile	21.1534
GCST90274796	Interleukin-10 receptor subunit alpha levels	rs201449583	18	9085066	A	T	-0.0782	0.0172	0.5926	5.45e-06	7943	TRUE	reported	textfile	20.6708
GCST90274796	Interleukin-10 receptor subunit alpha levels	rs1377036	20	12662915	A	G	-0.0791	0.0179	0.8076	9.92e-06	9907	TRUE	reported	textfile	19.5275
GCST90274797	Interleukin-10 receptor subunit beta levels	rs142421172	1	179682087	A	G	0.208	0.031	0.0438	1.95e-11	12840	TRUE	reported	textfile	45.0198
GCST90274797	Interleukin-10 receptor subunit beta levels	rs114288486	1	212796908	T	C	0.1449	0.0311	0.0363	3.17e-06	14730	TRUE	reported	textfile	21.7078
GCST90274797	Interleukin-10 receptor subunit beta levels	rs12087642	1	216769382	A	G	-0.0533	0.0118	0.3491	6.27e-06	14719	TRUE	reported	textfile	20.4028
GCST90274797	Interleukin-10 receptor subunit beta levels	rs112798338	1	228433772	T	C	0.1926	0.0411	0.026	2.78e-06	14286	TRUE	reported	textfile	21.9598
GCST90274797	Interleukin-10 receptor subunit beta levels	rs7574167	2	43150924	A	G	0.0637	0.0135	0.2684	2.38e-06	12832	TRUE	reported	textfile	22.2644
GCST90274797	Interleukin-10 receptor subunit beta levels	rs116315732	2	176630651	T	C	0.1988	0.0402	0.0212	7.6e-07	14734	TRUE	reported	textfile	24.4557
GCST90274797	Interleukin-10 receptor subunit beta levels	rs1153572	3	4275803	T	C	-0.0548	0.0119	0.5866	4.12e-06	14286	TRUE	reported	textfile	21.2064
GCST90274797	Interleukin-10 receptor subunit beta levels	rs4686528	3	189486023	A	G	-0.1435	0.0317	0.9488	5.99e-06	14286	TRUE	reported	textfile	20.492
GCST90274797	Interleukin-10 receptor subunit beta levels	rs186756775	4	40034728	A	C	-0.0632	0.0142	0.4693	8.56e-06	11538	TRUE	reported	textfile	19.8088
GCST90274797	Interleukin-10 receptor subunit beta levels	rs9685374	4	119751261	A	G	-0.0618	0.0134	0.2721	3.99e-06	14286	TRUE	reported	textfile	21.27
GCST90274797	Interleukin-10 receptor subunit beta levels	rs115242284	4	183615376	T	C	-0.1662	0.0373	0.027	8.36e-06	14724	TRUE	reported	textfile	19.8538
GCST90274797	Interleukin-10 receptor subunit beta levels	rs11731108	4	185140403	C	G	-0.0592	0.0132	0.7134	7.3e-06	14286	TRUE	reported	textfile	20.1139
GCST90274797	Interleukin-10 receptor subunit beta levels	rs34361138	6	41174158	A	G	0.0532	0.0113	0.5488	2.5e-06	14732	TRUE	reported	textfile	22.1649
GCST90274797	Interleukin-10 receptor subunit beta levels	rs16887395	6	55785369	A	G	-0.0547	0.012	0.6068	5.16e-06	14286	TRUE	reported	textfile	20.7784
GCST90274797	Interleukin-10 receptor subunit beta levels	rs111850948	7	25740142	A	G	-0.0843	0.0181	0.1348	3.2e-06	14286	TRUE	reported	textfile	21.6919
GCST90274797	Interleukin-10 receptor subunit beta levels	rs7815666	8	18274205	T	C	0.0512	0.0113	0.5351	5.87e-06	14732	TRUE	reported	textfile	20.5297
GCST90274797	Interleukin-10 receptor subunit beta levels	rs116898411	8	128868102	A	G	-0.1593	0.0349	0.96	5.01e-06	14286	TRUE	reported	textfile	20.8344
GCST90274797	Interleukin-10 receptor subunit beta levels	rs7855466	9	136121303	T	C	0.0861	0.0169	0.1723	3.49e-07	11783	TRUE	reported	textfile	25.9557
GCST90274797	Interleukin-10 receptor subunit beta levels	rs192325200	10	71477178	A	G	-0.2327	0.0505	0.9827	4.07e-06	13867	TRUE	reported	textfile	21.2329
GCST90274797	Interleukin-10 receptor subunit beta levels	rs6584485	10	103937244	T	C	0.0743	0.0161	0.8362	3.93e-06	14286	TRUE	reported	textfile	21.2974
GCST90274797	Interleukin-10 receptor subunit beta levels	rs145144288	10	121606887	T	G	-0.3019	0.0671	0.9879	6.82e-06	14286	TRUE	reported	textfile	20.2433
GCST90274797	Interleukin-10 receptor subunit beta levels	rs1605333	12	58388232	C	G	-0.0601	0.0124	0.6484	1.25e-06	13237	TRUE	reported	textfile	23.4912
GCST90274797	Interleukin-10 receptor subunit beta levels	rs55780441	16	13209083	T	C	0.1783	0.0348	0.9674	3e-07	14734	TRUE	reported	textfile	26.2509
GCST90274797	Interleukin-10 receptor subunit beta levels	rs8064909	17	74093726	T	C	-0.0608	0.0135	0.4413	6.68e-06	10281	TRUE	reported	textfile	20.2833
GCST90274797	Interleukin-10 receptor subunit beta levels	rs149156511	20	39437913	A	G	0.2066	0.0444	0.0323	3.27e-06	14286	TRUE	reported	textfile	21.6518
GCST90274797	Interleukin-10 receptor subunit beta levels	rs75710908	21	34510084	A	G	0.1586	0.0341	0.9665	3.3e-06	14708	TRUE	reported	textfile	21.632
GCST90274797	Interleukin-10 receptor subunit beta levels	rs6517157	21	34634808	T	C	0.1509	0.0251	0.9258	1.83e-09	14286	TRUE	reported	textfile	36.1436
GCST90274797	Interleukin-10 receptor subunit beta levels	rs8178484	21	34651253	T	C	-0.426	0.0117	0.5452	1e-200	14286	TRUE	reported	textfile	1325.71
GCST90274798	Interleukin-12 subunit beta levels	rs6750065	2	64889908	T	C	0.0628	0.0134	0.7333	2.78e-06	14286	TRUE	reported	textfile	21.9639
GCST90274798	Interleukin-12 subunit beta levels	rs149993822	2	112046960	T	C	0.0984	0.0194	0.1662	3.93e-07	14287	TRUE	reported	textfile	25.7269
GCST90274798	Interleukin-12 subunit beta levels	rs201331149	2	180262342	T	C	0.0663	0.015	0.487	9.87e-06	10893	TRUE	reported	textfile	19.5364
GCST90274798	Interleukin-12 subunit beta levels	rs11130215	3	5026008	A	G	-0.1009	0.0151	0.8154	2.36e-11	14732	TRUE	reported	textfile	44.6507
GCST90274798	Interleukin-12 subunit beta levels	rs77331970	3	23011632	A	G	-0.1039	0.0229	0.0757	5.7e-06	14286	TRUE	reported	textfile	20.5854
GCST90274798	Interleukin-12 subunit beta levels	rs34169305	3	141071293	T	C	0.0561	0.0126	0.3099	8.49e-06	14722	TRUE	reported	textfile	19.8237
GCST90274798	Interleukin-12 subunit beta levels	rs148549227	3	171348710	T	C	0.1088	0.0228	0.0889	1.82e-06	12403	TRUE	reported	textfile	22.7713
GCST90274798	Interleukin-12 subunit beta levels	rs9815073	3	188115682	A	C	0.2861	0.013	0.3539	2.43e-107	14287	TRUE	reported	textfile	484.339
GCST90274798	Interleukin-12 subunit beta levels	rs13095341	3	188238286	T	C	0.1904	0.0429	0.027	9.07e-06	14287	TRUE	reported	textfile	19.6979
GCST90274798	Interleukin-12 subunit beta levels	rs3822030	4	987343	T	G	0.0751	0.0166	0.5622	6.07e-06	7424	TRUE	reported	textfile	20.4674
GCST90274798	Interleukin-12 subunit beta levels	rs12510419	4	66148918	A	G	0.2664	0.0595	0.019	7.56e-06	11272	TRUE	reported	textfile	20.0463
GCST90274798	Interleukin-12 subunit beta levels	rs76322730	4	96638784	A	G	0.1511	0.0335	0.0343	6.47e-06	14735	TRUE	reported	textfile	20.3441
GCST90274798	Interleukin-12 subunit beta levels	rs5014495	4	190527932	T	C	0.207	0.0442	0.0363	2.82e-06	10208	TRUE	reported	textfile	21.9329
GCST90274798	Interleukin-12 subunit beta levels	rs200899958	5	134291956	A	AGGGT	-0.0607	0.0136	0.426	8.07e-06	10893	TRUE	reported	textfile	19.9205
GCST90274798	Interleukin-12 subunit beta levels	rs144850787	5	158693364	T	G	0.3161	0.056	0.9869	1.66e-08	14287	TRUE	reported	textfile	31.862
GCST90274798	Interleukin-12 subunit beta levels	rs34936428	5	158767155	A	AT	-0.4662	0.0139	0.3347	1e-200	10893	TRUE	reported	textfile	1124.9
GCST90274798	Interleukin-12 subunit beta levels	rs17722688	5	158907737	T	C	-0.0857	0.0131	0.7246	6.07e-11	14729	TRUE	reported	textfile	42.7976
GCST90274798	Interleukin-12 subunit beta levels	rs3130510	6	31154493	A	G	0.1155	0.014	0.2275	1.58e-16	14735	TRUE	reported	textfile	68.0625
GCST90274798	Interleukin-12 subunit beta levels	rs144411658	6	31305502	T	TTTAG	-0.0658	0.0145	0.3108	5.68e-06	11327	TRUE	reported	textfile	20.5928
GCST90274798	Interleukin-12 subunit beta levels	rs11402660	6	83169743	CA	C	-0.089	0.0198	0.4989	6.96e-06	8910	TRUE	reported	textfile	20.2046
GCST90274798	Interleukin-12 subunit beta levels	rs6968201	7	6408796	T	G	-0.0622	0.0119	0.5425	1.72e-07	14287	TRUE	reported	textfile	27.3204
GCST90274798	Interleukin-12 subunit beta levels	rs117888068	8	4597842	T	C	0.219	0.0472	0.9787	3.49e-06	11783	TRUE	reported	textfile	21.528
GCST90274798	Interleukin-12 subunit beta levels	rs10100578	8	106471906	A	G	-0.0523	0.0117	0.5034	7.82e-06	14723	TRUE	reported	textfile	19.9817
GCST90274798	Interleukin-12 subunit beta levels	rs17500902	10	56466912	A	G	-0.0727	0.0164	0.8535	9.3e-06	14726	TRUE	reported	textfile	19.6508
GCST90274798	Interleukin-12 subunit beta levels	rs780679	10	73114509	T	C	-0.0695	0.0139	0.2389	5.73e-07	14729	TRUE	reported	textfile	25
GCST90274798	Interleukin-12 subunit beta levels	rs201503938	10	94215014	CTTGA	C	-0.1064	0.0219	0.1117	1.18e-06	10893	TRUE	reported	textfile	23.6045
GCST90274798	Interleukin-12 subunit beta levels	rs144811230	10	108564105	A	G	0.0787	0.0177	0.8682	8.74e-06	13869	TRUE	reported	textfile	19.7698
GCST90274798	Interleukin-12 subunit beta levels	rs11039216	11	47406592	T	C	0.0588	0.0116	0.5207	4e-07	14730	TRUE	reported	textfile	25.6944
GCST90274798	Interleukin-12 subunit beta levels	rs539598	11	96026074	T	C	-0.0672	0.0129	0.2822	1.9e-07	14731	TRUE	reported	textfile	27.1368
GCST90274798	Interleukin-12 subunit beta levels	rs72993671	11	115767583	A	G	-0.204	0.0435	0.0216	2.74e-06	14246	TRUE	reported	textfile	21.9929
GCST90274798	Interleukin-12 subunit beta levels	rs1398590	12	17314071	A	G	-0.197	0.0363	0.0298	5.73e-08	14726	TRUE	reported	textfile	29.4523
GCST90274798	Interleukin-12 subunit beta levels	rs705705	12	56435504	C	G	0.0785	0.0133	0.323	3.59e-09	12841	TRUE	reported	textfile	34.8366
GCST90274798	Interleukin-12 subunit beta levels	rs3184504	12	111884608	T	C	0.1332	0.0131	0.4766	2.76e-24	11785	TRUE	reported	textfile	103.387
GCST90274798	Interleukin-12 subunit beta levels	rs516978	12	121197553	C	G	0.0721	0.0122	0.3473	3.42e-09	14725	TRUE	reported	textfile	34.9262
GCST90274798	Interleukin-12 subunit beta levels	rs76428106	13	28604007	T	C	-0.3406	0.0535	0.9832	1.94e-10	13800	TRUE	reported	textfile	40.5305
GCST90274798	Interleukin-12 subunit beta levels	rs1950897	14	68760141	T	C	0.0798	0.0128	0.7151	4.54e-10	14735	TRUE	reported	textfile	38.8674
GCST90274798	Interleukin-12 subunit beta levels	rs12588969	14	103230758	C	G	-0.1297	0.0127	0.6875	1.74e-24	14287	TRUE	reported	textfile	104.297
GCST90274798	Interleukin-12 subunit beta levels	rs8026767	15	80260554	A	G	-0.0743	0.0132	0.2595	1.81e-08	14734	TRUE	reported	textfile	31.6833
GCST90274798	Interleukin-12 subunit beta levels	rs4783410	16	20634309	A	G	-0.0874	0.0196	0.097	8.23e-06	14722	TRUE	reported	textfile	19.8843
GCST90274798	Interleukin-12 subunit beta levels	rs9965402	18	26624891	A	G	0.0918	0.0201	0.9081	4.94e-06	14729	TRUE	reported	textfile	20.859
GCST90274798	Interleukin-12 subunit beta levels	rs73416208	22	37881211	A	G	-0.1477	0.0246	0.0654	1.92e-09	14729	TRUE	reported	textfile	36.0488
GCST90274799	Interleukin-13 levels	rs10917637	1	162878651	A	G	0.0692	0.0136	0.3447	3.61e-07	11772	TRUE	reported	textfile	25.8901
GCST90274799	Interleukin-13 levels	rs10752781	1	234425332	T	G	0.0595	0.0134	0.4904	8.98e-06	11344	TRUE	reported	textfile	19.7163
GCST90274799	Interleukin-13 levels	rs13021250	2	8361137	C	G	0.1112	0.0248	0.9154	7.33e-06	10915	TRUE	reported	textfile	20.1051
GCST90274799	Interleukin-13 levels	rs4535095	2	98857893	T	C	0.0594	0.0134	0.5305	9.3e-06	11344	TRUE	reported	textfile	19.65
GCST90274799	Interleukin-13 levels	rs36038515	3	8912627	A	G	0.0892	0.0197	0.1389	5.96e-06	11344	TRUE	reported	textfile	20.502
GCST90274799	Interleukin-13 levels	rs9881117	3	123702960	A	G	-0.0656	0.0141	0.3094	3.28e-06	11791	TRUE	reported	textfile	21.6456
GCST90274799	Interleukin-13 levels	rs10446322	3	143068250	A	G	0.064	0.0132	0.3961	1.24e-06	11777	TRUE	reported	textfile	23.5078
GCST90274799	Interleukin-13 levels	rs141538472	3	162592726	T	C	0.3156	0.0692	0.9803	5.1e-06	9093	TRUE	reported	textfile	20.7999
GCST90274799	Interleukin-13 levels	rs13119159	4	40938582	A	G	0.0739	0.0132	0.4958	2.16e-08	11344	TRUE	reported	textfile	31.343
GCST90274799	Interleukin-13 levels	rs183684201	5	9974643	C	G	-0.2968	0.0628	0.9858	2.29e-06	11782	TRUE	reported	textfile	22.3362
GCST90274799	Interleukin-13 levels	rs4260678	5	33630839	A	G	0.0713	0.016	0.7649	8.34e-06	11786	TRUE	reported	textfile	19.8582
GCST90274799	Interleukin-13 levels	rs74647203	6	16610802	A	G	-0.2845	0.0629	0.0136	6.1e-06	11792	TRUE	reported	textfile	20.458
GCST90274799	Interleukin-13 levels	rs11757926	6	41584211	C	G	0.1458	0.0327	0.9259	8.25e-06	7943	TRUE	reported	textfile	19.8801
GCST90274799	Interleukin-13 levels	rs1472639	6	55271616	A	C	0.0677	0.015	0.2405	6.38e-06	11790	TRUE	reported	textfile	20.3702
GCST90274799	Interleukin-13 levels	rs2485365	6	159512373	A	G	0.0579	0.0129	0.4703	7.18e-06	11776	TRUE	reported	textfile	20.1455
GCST90274799	Interleukin-13 levels	rs149979178	7	61999529	A	G	0.1832	0.039	0.9229	2.63e-06	6901	TRUE	reported	textfile	22.0659
GCST90274799	Interleukin-13 levels	rs76219628	7	154418309	A	G	0.169	0.0357	0.0397	2.2e-06	11344	TRUE	reported	textfile	22.4097
GCST90274799	Interleukin-13 levels	rs2073696	8	17271300	A	G	-0.0992	0.0219	0.112	5.91e-06	11782	TRUE	reported	textfile	20.518
GCST90274799	Interleukin-13 levels	rs909357	8	133902602	A	G	-0.1099	0.0247	0.0772	8.61e-06	11777	TRUE	reported	textfile	19.7971
GCST90274799	Interleukin-13 levels	rs13297881	9	4934758	T	G	0.1562	0.035	0.9494	8.09e-06	11344	TRUE	reported	textfile	19.9171
GCST90274799	Interleukin-13 levels	rs11251952	10	3623961	A	G	-0.1845	0.0397	0.0751	3.36e-06	11344	TRUE	reported	textfile	21.5979
GCST90274799	Interleukin-13 levels	rs12146346	10	53942324	T	G	0.0734	0.0155	0.3902	2.19e-06	8388	TRUE	reported	textfile	22.4248
GCST90274799	Interleukin-13 levels	rs36107074	11	11427220	T	C	-0.0706	0.0159	0.2438	8.99e-06	11343	TRUE	reported	textfile	19.7158
GCST90274799	Interleukin-13 levels	rs10893042	11	123332970	C	G	-0.0702	0.015	0.6744	2.87e-06	11344	TRUE	reported	textfile	21.9024
GCST90274799	Interleukin-13 levels	rs141726773	13	41810092	T	C	0.2093	0.0446	0.9682	2.69e-06	11344	TRUE	reported	textfile	22.0226
GCST90274799	Interleukin-13 levels	rs55924857	15	57830694	T	C	-0.0934	0.0183	0.8535	3.33e-07	11792	TRUE	reported	textfile	26.049
GCST90274799	Interleukin-13 levels	rs59235092	16	79977921	A	G	0.2122	0.0439	0.0274	1.34e-06	11784	TRUE	reported	textfile	23.3648
GCST90274799	Interleukin-13 levels	rs72477067	17	1645221	T	C	0.0999	0.0226	0.6877	9.85e-06	6879	TRUE	reported	textfile	19.5395
GCST90274799	Interleukin-13 levels	rs141637150	19	48502692	T	C	0.206	0.0466	0.0279	9.84e-06	11779	TRUE	reported	textfile	19.5417
GCST90274799	Interleukin-13 levels	rs3119485	21	14817382	A	T	-0.1308	0.0293	0.094	8.04e-06	7523	TRUE	reported	textfile	19.9288
GCST90274799	Interleukin-13 levels	rs5756680	22	37842933	T	C	0.0848	0.0186	0.177	5.14e-06	9905	TRUE	reported	textfile	20.7858
GCST90274799	Interleukin-13 levels	rs117322078	22	37976432	T	C	0.2081	0.046	0.9743	6.07e-06	11781	TRUE	reported	textfile	20.4658
GCST90274800	Interleukin-15 receptor subunit alpha levels	rs79638163	1	235799305	T	G	0.176	0.0398	0.9701	9.77e-06	11792	TRUE	reported	textfile	19.5551
GCST90274800	Interleukin-15 receptor subunit alpha levels	rs62144964	2	31652761	A	G	0.0852	0.019	0.1223	7.32e-06	11782	TRUE	reported	textfile	20.1081
GCST90274800	Interleukin-15 receptor subunit alpha levels	rs6751509	2	52233445	T	C	0.0577	0.0128	0.3704	6.55e-06	11782	TRUE	reported	textfile	20.3204
GCST90274800	Interleukin-15 receptor subunit alpha levels	rs75485361	3	174432353	A	G	-0.07	0.0158	0.2414	9.41e-06	11343	TRUE	reported	textfile	19.6283
GCST90274800	Interleukin-15 receptor subunit alpha levels	rs56240706	4	20169693	A	T	0.0919	0.0193	0.8082	1.92e-06	8861	TRUE	reported	textfile	22.6734
GCST90274800	Interleukin-15 receptor subunit alpha levels	rs6845172	4	140657353	C	G	0.0778	0.0162	0.8203	1.57e-06	11772	TRUE	reported	textfile	23.0637
GCST90274800	Interleukin-15 receptor subunit alpha levels	rs9270551	6	32560501	A	G	0.0749	0.0153	0.7077	9.81e-07	11344	TRUE	reported	textfile	23.9652
GCST90274800	Interleukin-15 receptor subunit alpha levels	rs679874	6	153065996	A	G	0.0629	0.0139	0.7114	6.03e-06	11779	TRUE	reported	textfile	20.4773
GCST90274800	Interleukin-15 receptor subunit alpha levels	rs17635883	7	51409710	A	G	0.0937	0.0211	0.122	8.96e-06	11344	TRUE	reported	textfile	19.7203
GCST90274800	Interleukin-15 receptor subunit alpha levels	rs117428573	8	27696981	A	C	-0.3132	0.0684	0.0119	4.67e-06	10857	TRUE	reported	textfile	20.9668
GCST90274800	Interleukin-15 receptor subunit alpha levels	rs151041734	8	79506727	T	C	-0.3825	0.0746	0.0139	2.94e-07	8297	TRUE	reported	textfile	26.2897
GCST90274800	Interleukin-15 receptor subunit alpha levels	rs200247407	8	107366332	A	AT	0.1209	0.0267	0.8974	5.95e-06	7943	TRUE	reported	textfile	20.5036
GCST90274800	Interleukin-15 receptor subunit alpha levels	rs10125254	9	1673918	A	C	0.0651	0.0138	0.5937	2.39e-06	10856	TRUE	reported	textfile	22.2538
GCST90274800	Interleukin-15 receptor subunit alpha levels	rs1004308	9	124977274	T	C	0.0727	0.0162	0.1931	7.2e-06	11783	TRUE	reported	textfile	20.139
GCST90274800	Interleukin-15 receptor subunit alpha levels	rs649129	9	136154304	T	C	-0.0726	0.0158	0.2166	4.33e-06	10918	TRUE	reported	textfile	21.1134
GCST90274800	Interleukin-15 receptor subunit alpha levels	rs12570881	10	5815194	A	T	-0.0867	0.0174	0.8028	6.27e-07	11344	TRUE	reported	textfile	24.8279
GCST90274800	Interleukin-15 receptor subunit alpha levels	rs2228059	10	6002368	T	G	0.3692	0.0127	0.5146	8.39e-186	11344	TRUE	reported	textfile	845.115
GCST90274800	Interleukin-15 receptor subunit alpha levels	rs7898286	10	6009462	T	G	-0.1967	0.0135	0.3975	4.34e-48	11344	TRUE	reported	textfile	212.296
GCST90274800	Interleukin-15 receptor subunit alpha levels	rs145793996	11	37594094	A	G	-0.2278	0.0492	0.9801	3.66e-06	11779	TRUE	reported	textfile	21.4377
GCST90274800	Interleukin-15 receptor subunit alpha levels	rs17129907	11	97047987	A	G	-0.1381	0.0303	0.9503	5.17e-06	11790	TRUE	reported	textfile	20.7731
GCST90274800	Interleukin-15 receptor subunit alpha levels	rs142180961	12	38055500	T	C	0.2488	0.0553	0.0166	6.82e-06	10724	TRUE	reported	textfile	20.2419
GCST90274800	Interleukin-15 receptor subunit alpha levels	rs7137828	12	111932800	T	C	-0.0748	0.0133	0.5243	1.87e-08	11344	TRUE	reported	textfile	31.6301
GCST90274800	Interleukin-15 receptor subunit alpha levels	rs4772056	13	98893318	C	G	0.0894	0.0197	0.8608	5.68e-06	11344	TRUE	reported	textfile	20.5941
GCST90274800	Interleukin-15 receptor subunit alpha levels	rs200144408	14	86567756	T	TG	-0.0682	0.0147	0.595	3.49e-06	8368	TRUE	reported	textfile	21.5245
GCST90274800	Interleukin-15 receptor subunit alpha levels	rs117046642	15	94729209	A	T	-0.0849	0.017	0.4367	5.91e-07	7943	TRUE	reported	textfile	24.9412
GCST90274800	Interleukin-15 receptor subunit alpha levels	rs4459616	18	12175379	T	C	0.14	0.0294	0.0658	1.92e-06	9899	TRUE	reported	textfile	22.6757
GCST90274800	Interleukin-15 receptor subunit alpha levels	rs140982443	19	14884642	T	C	0.1794	0.0395	0.963	5.58e-06	9906	TRUE	reported	textfile	20.6277
GCST90274800	Interleukin-15 receptor subunit alpha levels	rs200873126	19	35402241	A	G	-0.1	0.0226	0.8163	9.65e-06	7942	TRUE	reported	textfile	19.5787
GCST90274800	Interleukin-15 receptor subunit alpha levels	rs192538756	20	2629394	A	T	0.1159	0.0241	0.8743	1.52e-06	9461	TRUE	reported	textfile	23.1277
GCST90274800	Interleukin-15 receptor subunit alpha levels	rs117484888	21	15303777	A	G	0.3794	0.0799	0.0158	2.05e-06	7423	TRUE	reported	textfile	22.5476
GCST90274800	Interleukin-15 receptor subunit alpha levels	rs2836464	21	39896592	A	G	0.0796	0.0169	0.8384	2.48e-06	11791	TRUE	reported	textfile	22.1847
GCST90274801	Interleukin-17A levels	rs33998516	1	96622380	A	C	-0.0802	0.0164	0.7781	1.01e-06	11336	TRUE	reported	textfile	23.9145
GCST90274801	Interleukin-17A levels	rs75788494	2	13468626	T	C	-0.2432	0.0525	0.021	3.61e-06	10574	TRUE	reported	textfile	21.459
GCST90274801	Interleukin-17A levels	rs13028360	2	193404884	A	T	0.0597	0.0135	0.4446	9.77e-06	11336	TRUE	reported	textfile	19.556
GCST90274801	Interleukin-17A levels	rs115193412	3	63484616	T	C	0.1688	0.0349	0.0418	1.32e-06	11778	TRUE	reported	textfile	23.3934
GCST90274801	Interleukin-17A levels	rs13092332	3	163713211	T	C	0.1668	0.0373	0.0383	7.75e-06	11776	TRUE	reported	textfile	19.9974
GCST90274801	Interleukin-17A levels	rs17448036	3	189579511	A	G	-0.0585	0.0128	0.5609	4.87e-06	11783	TRUE	reported	textfile	20.8878
GCST90274801	Interleukin-17A levels	rs10024009	4	108605133	A	C	-0.1038	0.0234	0.1174	9.17e-06	10274	TRUE	reported	textfile	19.6772
GCST90274801	Interleukin-17A levels	rs2731803	5	17221637	T	C	-0.0713	0.0161	0.3974	9.49e-06	11782	TRUE	reported	textfile	19.6122
GCST90274801	Interleukin-17A levels	rs41270871	6	32628224	A	T	0.0923	0.0189	0.221	1.04e-06	8742	TRUE	reported	textfile	23.8495
GCST90274801	Interleukin-17A levels	rs28852438	7	6380998	A	G	-0.068	0.0148	0.2897	4.34e-06	11336	TRUE	reported	textfile	21.1103
GCST90274801	Interleukin-17A levels	rs146730540	7	158133754	T	C	-0.0903	0.0202	0.7451	7.81e-06	7943	TRUE	reported	textfile	19.9836
GCST90274801	Interleukin-17A levels	rs56702825	8	504034	A	G	0.1383	0.0303	0.9451	5.01e-06	11766	TRUE	reported	textfile	20.8333
GCST90274801	Interleukin-17A levels	rs1462017	8	70106392	C	G	-0.0893	0.017	0.1776	1.5e-07	11774	TRUE	reported	textfile	27.5934
GCST90274801	Interleukin-17A levels	rs145734140	8	82998811	A	G	-0.3662	0.0815	0.985	7.01e-06	8187	TRUE	reported	textfile	20.1893
GCST90274801	Interleukin-17A levels	rs77529534	9	27215497	T	C	-0.1279	0.0272	0.9323	2.57e-06	11775	TRUE	reported	textfile	22.1107
GCST90274801	Interleukin-17A levels	rs79982350	9	31560030	C	G	-0.1467	0.0295	0.0555	6.6e-07	11336	TRUE	reported	textfile	24.7295
GCST90274801	Interleukin-17A levels	rs4877075	9	91976386	A	G	0.0908	0.0192	0.1411	2.25e-06	11336	TRUE	reported	textfile	22.365
GCST90274801	Interleukin-17A levels	rs34557923	10	67955765	T	G	0.2446	0.0517	0.9819	2.23e-06	10913	TRUE	reported	textfile	22.3837
GCST90274801	Interleukin-17A levels	rs3895928	12	89686567	T	C	-0.1893	0.0418	0.9682	5.93e-06	11783	TRUE	reported	textfile	20.5092
GCST90274801	Interleukin-17A levels	rs71447205	12	113643865	CA	C	0.1183	0.0264	0.1028	7.43e-06	8373	TRUE	reported	textfile	20.0799
GCST90274801	Interleukin-17A levels	rs77595989	12	118130693	T	G	0.1696	0.0371	0.9648	4.84e-06	11767	TRUE	reported	textfile	20.898
GCST90274801	Interleukin-17A levels	rs57876893	14	23580861	T	G	0.1915	0.043	0.0279	8.45e-06	11776	TRUE	reported	textfile	19.8336
GCST90274801	Interleukin-17A levels	rs12599620	16	8011846	T	C	-0.0726	0.0153	0.7391	2.08e-06	11336	TRUE	reported	textfile	22.516
GCST90274801	Interleukin-17A levels	rs4985487	16	70109850	T	G	-0.0615	0.0138	0.6045	8.33e-06	11336	TRUE	reported	textfile	19.8606
GCST90274801	Interleukin-17A levels	rs2429911	17	2272057	T	C	0.2309	0.0486	0.0251	2.02e-06	11294	TRUE	reported	textfile	22.5723
GCST90274801	Interleukin-17A levels	rs2693361	17	43658721	T	G	0.0884	0.0185	0.517	1.77e-06	7943	TRUE	reported	textfile	22.8329
GCST90274801	Interleukin-17A levels	rs146575213	19	16896917	A	T	-0.4006	0.0904	0.0103	9.36e-06	8776	TRUE	reported	textfile	19.6374
GCST90274802	Interleukin-17C levels	rs114882743	1	176930254	A	T	-0.3259	0.0548	0.9804	2.73e-09	11345	TRUE	reported	textfile	35.3678
GCST90274802	Interleukin-17C levels	rs12092228	1	242536005	T	G	0.1508	0.0327	0.0512	4e-06	9892	TRUE	reported	textfile	21.267
GCST90274802	Interleukin-17C levels	rs139637682	2	111999407	T	C	-0.3301	0.0737	0.9817	7.5e-06	8488	TRUE	reported	textfile	20.0612
GCST90274802	Interleukin-17C levels	rs2584966	2	117363487	T	C	0.0625	0.0139	0.4639	6.91e-06	9906	TRUE	reported	textfile	20.2176
GCST90274802	Interleukin-17C levels	rs77654242	2	136675328	T	G	-0.2174	0.0469	0.9707	3.56e-06	10294	TRUE	reported	textfile	21.4869
GCST90274802	Interleukin-17C levels	rs7559734	2	212465664	T	C	-0.0915	0.0206	0.8803	8.92e-06	11345	TRUE	reported	textfile	19.7291
GCST90274802	Interleukin-17C levels	rs149756404	2	239715033	A	C	-0.2749	0.0524	0.9809	1.55e-07	11302	TRUE	reported	textfile	27.5224
GCST90274802	Interleukin-17C levels	rs113334480	3	184205438	T	C	-0.0962	0.0217	0.8992	9.29e-06	11788	TRUE	reported	textfile	19.6531
GCST90274802	Interleukin-17C levels	rs1072074	4	24758319	A	G	-0.0649	0.0141	0.5847	4.17e-06	11785	TRUE	reported	textfile	21.1861
GCST90274802	Interleukin-17C levels	rs11931996	4	152291909	T	C	-0.1219	0.0262	0.9068	3.28e-06	11345	TRUE	reported	textfile	21.6474
GCST90274802	Interleukin-17C levels	rs6874610	5	39436460	T	G	-0.0649	0.0144	0.2795	6.58e-06	11783	TRUE	reported	textfile	20.3125
GCST90274802	Interleukin-17C levels	rs59356989	5	107423766	A	G	-0.0882	0.0177	0.8432	6.26e-07	11790	TRUE	reported	textfile	24.8308
GCST90274802	Interleukin-17C levels	rs2408771	5	126053775	T	G	0.0625	0.0138	0.4358	5.93e-06	11345	TRUE	reported	textfile	20.5117
GCST90274802	Interleukin-17C levels	rs75246422	5	174179760	T	C	-0.0951	0.0201	0.1233	2.23e-06	11793	TRUE	reported	textfile	22.3856
GCST90274802	Interleukin-17C levels	rs72815428	5	174836306	T	C	-0.1673	0.0366	0.0423	4.85e-06	11775	TRUE	reported	textfile	20.8944
GCST90274802	Interleukin-17C levels	rs2814092	6	66547346	C	G	0.0624	0.0135	0.6437	3.8e-06	11792	TRUE	reported	textfile	21.3649
GCST90274802	Interleukin-17C levels	rs2770113	6	158194819	A	G	0.0604	0.0135	0.4998	7.67e-06	11345	TRUE	reported	textfile	20.0173
GCST90274802	Interleukin-17C levels	rs1920106	7	21240100	T	C	0.0633	0.0132	0.3948	1.62e-06	11792	TRUE	reported	textfile	22.9964
GCST90274802	Interleukin-17C levels	rs75360344	7	35414652	A	G	-0.1414	0.031	0.0498	5.08e-06	11774	TRUE	reported	textfile	20.8054
GCST90274802	Interleukin-17C levels	rs78289993	8	14156196	A	G	0.1577	0.0351	0.961	7.03e-06	11785	TRUE	reported	textfile	20.1859
GCST90274802	Interleukin-17C levels	rs28552890	8	23691952	A	T	-0.096	0.0215	0.8859	8e-06	11345	TRUE	reported	textfile	19.9373
GCST90274802	Interleukin-17C levels	rs113702571	8	118629302	T	C	-0.2558	0.0564	0.9848	5.75e-06	11786	TRUE	reported	textfile	20.5704
GCST90274802	Interleukin-17C levels	rs79340054	10	19368604	T	C	0.138	0.0309	0.9508	7.97e-06	11780	TRUE	reported	textfile	19.9453
GCST90274802	Interleukin-17C levels	rs139152046	12	23245149	T	G	-0.2421	0.0536	0.0211	6.28e-06	9422	TRUE	reported	textfile	20.4014
GCST90274802	Interleukin-17C levels	rs199658824	12	52739413	T	TG	-0.2362	0.0468	0.9733	4.49e-07	8391	TRUE	reported	textfile	25.4723
GCST90274802	Interleukin-17C levels	rs7324443	13	30065064	C	G	0.0637	0.014	0.3575	5.36e-06	11345	TRUE	reported	textfile	20.7025
GCST90274802	Interleukin-17C levels	rs10870773	13	44396409	A	G	-0.0816	0.0171	0.8025	1.82e-06	11345	TRUE	reported	textfile	22.7713
GCST90274802	Interleukin-17C levels	rs12863903	13	96638651	T	C	-0.0857	0.018	0.1597	1.93e-06	11345	TRUE	reported	textfile	22.6682
GCST90274802	Interleukin-17C levels	rs8015296	14	92763907	C	G	-0.1162	0.0253	0.0991	4.37e-06	9461	TRUE	reported	textfile	21.0946
GCST90274802	Interleukin-17C levels	rs12895022	14	102333234	T	C	0.1091	0.0236	0.0906	3.78e-06	11774	TRUE	reported	textfile	21.371
GCST90274802	Interleukin-17C levels	rs79599491	15	42484321	T	C	-0.1905	0.0419	0.9711	5.45e-06	11306	TRUE	reported	textfile	20.671
GCST90274802	Interleukin-17C levels	rs77223587	15	46123423	T	G	-0.3175	0.0705	0.9893	6.68e-06	10324	TRUE	reported	textfile	20.2819
GCST90274802	Interleukin-17C levels	rs39779	16	8393906	C	G	0.1077	0.0227	0.1032	2.09e-06	11345	TRUE	reported	textfile	22.5102
GCST90274802	Interleukin-17C levels	rs12445031	16	76626873	C	G	-0.09	0.0195	0.1382	3.92e-06	11339	TRUE	reported	textfile	21.3018
GCST90274802	Interleukin-17C levels	rs17700884	16	88684495	T	G	-0.105	0.0136	0.3783	1.16e-14	11775	TRUE	reported	textfile	59.6075
GCST90274802	Interleukin-17C levels	rs5992909	22	17005246	T	C	0.0828	0.0186	0.4646	8.52e-06	6879	TRUE	reported	textfile	19.8169
GCST90274802	Interleukin-17C levels	rs73181003	22	46922217	A	G	-0.1122	0.0246	0.093	5.09e-06	11345	TRUE	reported	textfile	20.8025
GCST90274803	Interleukin-18 levels	rs115120333	1	78975194	T	C	-0.1967	0.0443	0.9795	8.99e-06	14743	TRUE	reported	textfile	19.7152
GCST90274803	Interleukin-18 levels	rs385076	2	32489851	T	C	-0.1857	0.0123	0.3734	1.68e-51	14296	TRUE	reported	textfile	227.936
GCST90274803	Interleukin-18 levels	rs144626837	2	125030834	T	C	0.2026	0.0458	0.9792	9.71e-06	14741	TRUE	reported	textfile	19.5681
GCST90274803	Interleukin-18 levels	rs12711729	2	126751021	T	C	-0.0702	0.0153	0.7336	4.47e-06	11345	TRUE	reported	textfile	21.0519
GCST90274803	Interleukin-18 levels	rs139760701	3	115001900	A	T	-0.3049	0.0604	0.989	4.46e-07	13809	TRUE	reported	textfile	25.4824
GCST90274803	Interleukin-18 levels	rs11918804	3	196038580	A	C	-0.1184	0.0266	0.9337	8.54e-06	11791	TRUE	reported	textfile	19.8125
GCST90274803	Interleukin-18 levels	rs12648080	4	121893301	A	G	0.072	0.0146	0.8077	8.16e-07	14743	TRUE	reported	textfile	24.3198
GCST90274803	Interleukin-18 levels	rs62351325	5	19698240	T	C	0.1557	0.0344	0.9627	6.01e-06	14744	TRUE	reported	textfile	20.4861
GCST90274803	Interleukin-18 levels	rs17229943	5	68682536	A	C	-0.16	0.0267	0.9351	2.07e-09	14744	TRUE	reported	textfile	35.9102
GCST90274803	Interleukin-18 levels	rs72766437	5	83710370	T	C	0.0637	0.0143	0.2088	8.41e-06	14734	TRUE	reported	textfile	19.843
GCST90274803	Interleukin-18 levels	rs4140444	6	38300402	A	G	0.2157	0.0461	0.0204	2.88e-06	14741	TRUE	reported	textfile	21.8927
GCST90274803	Interleukin-18 levels	rs4612182	6	138336137	A	G	-0.0547	0.0123	0.5914	8.7e-06	14743	TRUE	reported	textfile	19.7772
GCST90274803	Interleukin-18 levels	rs7755771	6	158786921	T	C	-0.0861	0.0181	0.2688	1.97e-06	10893	TRUE	reported	textfile	22.6282
GCST90274803	Interleukin-18 levels	rs12201187	6	162785078	A	T	0.0676	0.0138	0.2767	9.65e-07	13245	TRUE	reported	textfile	23.9958
GCST90274803	Interleukin-18 levels	rs67424072	7	11104167	T	G	-0.082	0.0165	0.8341	6.71e-07	14296	TRUE	reported	textfile	24.6979
GCST90274803	Interleukin-18 levels	rs56836641	7	155637974	T	C	-0.163	0.0301	0.0477	6.12e-08	14743	TRUE	reported	textfile	29.3253
GCST90274803	Interleukin-18 levels	rs12681624	8	144606172	C	G	-0.0935	0.0157	0.8179	2.59e-09	13657	TRUE	reported	textfile	35.467
GCST90274803	Interleukin-18 levels	rs112338272	9	20069041	A	C	-0.1954	0.0425	0.0236	4.27e-06	14721	TRUE	reported	textfile	21.1384
GCST90274803	Interleukin-18 levels	rs56266057	10	17082153	T	G	0.0796	0.018	0.8662	9.77e-06	14295	TRUE	reported	textfile	19.556
GCST90274803	Interleukin-18 levels	rs11605127	11	268430	C	G	-0.0629	0.0137	0.7543	4.41e-06	14730	TRUE	reported	textfile	21.0795
GCST90274803	Interleukin-18 levels	rs4758106	11	6482713	C	G	0.0595	0.0133	0.5639	7.69e-06	12411	TRUE	reported	textfile	20.0139
GCST90274803	Interleukin-18 levels	rs55858715	11	86685696	T	G	-0.117	0.0254	0.0649	4.1e-06	13233	TRUE	reported	textfile	21.218
GCST90274803	Interleukin-18 levels	rs60235102	11	105060888	T	C	0.1154	0.0225	0.9237	2.91e-07	14722	TRUE	reported	textfile	26.3055
GCST90274803	Interleukin-18 levels	rs5744249	11	112025306	A	C	0.2039	0.0135	0.7618	1.53e-51	14742	TRUE	reported	textfile	228.122
GCST90274803	Interleukin-18 levels	rs35495214	11	112433719	T	C	0.1374	0.0291	0.0465	2.34e-06	14735	TRUE	reported	textfile	22.294
GCST90274803	Interleukin-18 levels	rs113841145	11	116331456	A	G	0.2866	0.0629	0.9893	5.2e-06	13809	TRUE	reported	textfile	20.7611
GCST90274803	Interleukin-18 levels	rs7990672	13	90838056	T	G	-0.0568	0.0128	0.69	9.1e-06	14295	TRUE	reported	textfile	19.6914
GCST90274803	Interleukin-18 levels	rs35656694	16	52032393	A	C	0.0746	0.0165	0.851	6.15e-06	14744	TRUE	reported	textfile	20.4414
GCST90274803	Interleukin-18 levels	rs148504635	16	54161464	A	C	0.2532	0.0525	0.9857	1.42e-06	14737	TRUE	reported	textfile	23.26
GCST90274803	Interleukin-18 levels	rs113552426	16	84730435	C	G	-0.278	0.0581	0.9792	1.71e-06	11249	TRUE	reported	textfile	22.8948
GCST90274803	Interleukin-18 levels	rs77994606	18	28763724	A	G	-0.2314	0.0472	0.9814	9.46e-07	14743	TRUE	reported	textfile	24.0349
GCST90274803	Interleukin-18 levels	rs2108621	19	5344989	T	C	0.0581	0.0126	0.3565	4.01e-06	14296	TRUE	reported	textfile	21.2623
GCST90274803	Interleukin-18 levels	rs1403742	20	51289816	A	T	-0.0567	0.0124	0.371	4.82e-06	14296	TRUE	reported	textfile	20.9085
GCST90274803	Interleukin-18 levels	rs35538453	21	15968566	CA	C	-0.3011	0.0663	0.0126	5.59e-06	10407	TRUE	reported	textfile	20.625
GCST90274804	interleukin-18 receptor 1 levels	rs7512350	1	15404794	A	G	0.0921	0.0201	0.1213	4.6e-06	11771	TRUE	reported	textfile	20.9955
GCST90274804	interleukin-18 receptor 1 levels	rs6693634	1	162509685	A	C	0.0537	0.012	0.4791	7.64e-06	14295	TRUE	reported	textfile	20.0256
GCST90274804	interleukin-18 receptor 1 levels	rs3010065	1	183830781	A	G	-0.0644	0.0145	0.7923	8.94e-06	14724	TRUE	reported	textfile	19.7259
GCST90274804	interleukin-18 receptor 1 levels	rs78714574	2	102637685	C	G	0.4727	0.0474	0.0198	2.01e-23	14735	TRUE	reported	textfile	99.4522
GCST90274804	interleukin-18 receptor 1 levels	rs140698681	2	102843538	CTTTTG	C	-0.2417	0.042	0.0263	8.68e-09	11334	TRUE	reported	textfile	33.1173
GCST90274804	interleukin-18 receptor 1 levels	rs55871806	2	102880806	C	G	0.5302	0.0152	0.1737	1e-200	14733	TRUE	reported	textfile	1216.72
GCST90274804	interleukin-18 receptor 1 levels	rs75366565	2	103166288	T	C	-0.401	0.0142	0.1988	1.92e-175	14735	TRUE	reported	textfile	797.466
GCST90274804	interleukin-18 receptor 1 levels	rs2732865	2	103401780	A	C	0.3635	0.0303	0.0405	3.7e-33	14743	TRUE	reported	textfile	143.921
GCST90274804	interleukin-18 receptor 1 levels	rs113070302	2	103454352	T	G	-0.1397	0.0284	0.0535	8.7e-07	14743	TRUE	reported	textfile	24.1967
GCST90274804	interleukin-18 receptor 1 levels	rs114696908	2	236845654	A	G	0.1235	0.0278	0.0625	8.89e-06	14295	TRUE	reported	textfile	19.7353
GCST90274804	interleukin-18 receptor 1 levels	rs7642750	3	10580281	A	C	0.0935	0.02	0.8764	2.94e-06	11788	TRUE	reported	textfile	21.8556
GCST90274804	interleukin-18 receptor 1 levels	rs35021151	3	58414784	A	G	-0.1646	0.0342	0.0317	1.49e-06	14735	TRUE	reported	textfile	23.1637
GCST90274804	interleukin-18 receptor 1 levels	rs62257659	3	79589418	A	G	-0.2015	0.042	0.9745	1.61e-06	14727	TRUE	reported	textfile	23.0171
GCST90274804	interleukin-18 receptor 1 levels	rs78199195	3	146882115	A	G	-0.0956	0.0196	0.8928	1.07e-06	14295	TRUE	reported	textfile	23.7905
GCST90274804	interleukin-18 receptor 1 levels	rs34333927	5	9342797	A	G	0.0658	0.0147	0.2237	7.6e-06	14741	TRUE	reported	textfile	20.0363
GCST90274804	interleukin-18 receptor 1 levels	rs139290695	5	120319225	A	T	-0.1505	0.0336	0.9589	7.49e-06	11791	TRUE	reported	textfile	20.0629
GCST90274804	interleukin-18 receptor 1 levels	rs78035061	6	801754	A	C	0.1039	0.0222	0.0787	2.87e-06	14295	TRUE	reported	textfile	21.9041
GCST90274804	interleukin-18 receptor 1 levels	rs2267951	6	133019858	T	C	0.056	0.0125	0.3421	7.46e-06	14295	TRUE	reported	textfile	20.0704
GCST90274804	interleukin-18 receptor 1 levels	rs117145942	7	29690677	A	G	-0.3006	0.0649	0.0131	3.63e-06	13164	TRUE	reported	textfile	21.453
GCST90274804	interleukin-18 receptor 1 levels	rs80317525	7	47517191	A	G	0.1408	0.0299	0.0468	2.49e-06	14730	TRUE	reported	textfile	22.175
GCST90274804	interleukin-18 receptor 1 levels	rs73176827	7	156048777	T	C	-0.1045	0.022	0.0762	2.03e-06	14733	TRUE	reported	textfile	22.5625
GCST90274804	interleukin-18 receptor 1 levels	rs190615956	8	67827730	A	T	-0.3331	0.0754	0.0269	9.97e-06	7424	TRUE	reported	textfile	19.5167
GCST90274804	interleukin-18 receptor 1 levels	rs144315890	8	102663032	A	ATATCTATC	-0.178	0.0377	0.9579	2.34e-06	10406	TRUE	reported	textfile	22.2924
GCST90274804	interleukin-18 receptor 1 levels	rs148530961	9	1057984	A	G	0.2415	0.0532	0.017	5.64e-06	14295	TRUE	reported	textfile	20.6068
GCST90274804	interleukin-18 receptor 1 levels	rs62554051	9	29175150	C	G	-0.1084	0.0243	0.0677	8.16e-06	14735	TRUE	reported	textfile	19.8997
GCST90274804	interleukin-18 receptor 1 levels	rs60148804	10	47584857	C	G	-0.2162	0.0479	0.0325	6.37e-06	9829	TRUE	reported	textfile	20.3723
GCST90274804	interleukin-18 receptor 1 levels	rs117195704	10	61379709	A	G	-0.1505	0.0313	0.0389	1.52e-06	14730	TRUE	reported	textfile	23.1198
GCST90274804	interleukin-18 receptor 1 levels	rs139990768	11	37732931	T	C	-0.1848	0.0415	0.0239	8.47e-06	13860	TRUE	reported	textfile	19.8293
GCST90274804	interleukin-18 receptor 1 levels	rs11418872	12	54443328	CT	C	-0.0671	0.015	0.6643	7.7e-06	10893	TRUE	reported	textfile	20.0107
GCST90274804	interleukin-18 receptor 1 levels	rs7398357	12	99887674	A	G	0.0662	0.0147	0.1899	6.69e-06	14735	TRUE	reported	textfile	20.2806
GCST90274804	interleukin-18 receptor 1 levels	rs1760941	14	20930038	A	C	0.0657	0.0142	0.7591	3.71e-06	14295	TRUE	reported	textfile	21.4069
GCST90274804	interleukin-18 receptor 1 levels	rs68109559	14	62549256	T	C	-0.0553	0.0124	0.3212	8.21e-06	14732	TRUE	reported	textfile	19.8887
GCST90274804	interleukin-18 receptor 1 levels	rs28929474	14	94844947	T	C	0.2643	0.0445	0.0204	2.86e-09	14743	TRUE	reported	textfile	35.2756
GCST90274804	interleukin-18 receptor 1 levels	rs75969720	15	70052155	A	G	0.1945	0.0439	0.021	9.4e-06	14743	TRUE	reported	textfile	19.6295
GCST90274804	interleukin-18 receptor 1 levels	rs1477086	16	54743526	A	G	-0.1103	0.0243	0.0692	5.65e-06	14295	TRUE	reported	textfile	20.6034
GCST90274804	interleukin-18 receptor 1 levels	rs117599131	16	87926882	A	C	-0.1483	0.0317	0.0536	2.89e-06	13231	TRUE	reported	textfile	21.8859
GCST90274804	interleukin-18 receptor 1 levels	rs78357146	17	64305051	A	G	-0.3382	0.0378	0.9715	3.65e-19	14743	TRUE	reported	textfile	80.0504
GCST90274804	interleukin-18 receptor 1 levels	rs10401247	19	52051784	A	G	0.095	0.0211	0.8846	6.72e-06	11344	TRUE	reported	textfile	20.2713
GCST90274804	interleukin-18 receptor 1 levels	rs34174304	20	51193977	A	G	0.073	0.0149	0.8157	9.62e-07	14725	TRUE	reported	textfile	24.0034
GCST90274804	interleukin-18 receptor 1 levels	rs140199696	21	24054958	T	C	-0.2071	0.0454	0.9784	5.07e-06	14295	TRUE	reported	textfile	20.8089
GCST90274804	interleukin-18 receptor 1 levels	rs79097546	22	19662319	T	C	-0.2754	0.056	0.9865	8.75e-07	14256	TRUE	reported	textfile	24.1853
GCST90274804	interleukin-18 receptor 1 levels	rs116935210	22	34904594	A	G	0.2387	0.0512	0.9848	3.13e-06	14733	TRUE	reported	textfile	21.7353
GCST90274806	Interleukin-2 levels	rs79419497	2	192579384	A	G	0.2016	0.0424	0.9733	1.99e-06	11789	TRUE	reported	textfile	22.6073
GCST90274806	Interleukin-2 levels	rs142641125	3	12396234	T	C	0.2095	0.0419	0.0287	5.73e-07	11789	TRUE	reported	textfile	25
GCST90274806	Interleukin-2 levels	rs77853517	3	64865615	T	C	-0.1048	0.0217	0.8961	1.37e-06	11787	TRUE	reported	textfile	23.324
GCST90274806	Interleukin-2 levels	rs7638939	3	125991040	A	T	0.0854	0.0174	0.8293	9.2e-07	11769	TRUE	reported	textfile	24.0889
GCST90274806	Interleukin-2 levels	rs75739108	3	137247468	T	C	0.1737	0.038	0.039	4.85e-06	11341	TRUE	reported	textfile	20.8945
GCST90274806	Interleukin-2 levels	rs111783480	4	14756774	A	G	-0.1462	0.0329	0.1075	8.84e-06	9265	TRUE	reported	textfile	19.7471
GCST90274806	Interleukin-2 levels	rs79925007	4	34713434	T	G	0.1176	0.0255	0.9036	3.99e-06	11341	TRUE	reported	textfile	21.2684
GCST90274806	Interleukin-2 levels	rs77880908	4	47700645	T	C	-0.0886	0.0196	0.1258	6.17e-06	11770	TRUE	reported	textfile	20.4341
GCST90274806	Interleukin-2 levels	rs6535212	4	138235156	T	G	-0.0646	0.0139	0.6861	3.36e-06	11784	TRUE	reported	textfile	21.5991
GCST90274806	Interleukin-2 levels	rs4703508	5	35188802	T	C	-0.1216	0.026	0.9334	2.91e-06	11789	TRUE	reported	textfile	21.8736
GCST90274806	Interleukin-2 levels	rs72659067	8	62639773	A	G	0.3327	0.0736	0.0111	6.17e-06	9980	TRUE	reported	textfile	20.4338
GCST90274806	Interleukin-2 levels	rs11141276	9	88777064	T	C	0.1434	0.0306	0.0611	2.78e-06	9265	TRUE	reported	textfile	21.9612
GCST90274806	Interleukin-2 levels	rs74852566	10	2293803	T	G	-0.1999	0.0431	0.0244	3.52e-06	11789	TRUE	reported	textfile	21.5115
GCST90274806	Interleukin-2 levels	rs1657222	10	34837139	A	G	-0.0621	0.0137	0.4037	5.82e-06	11340	TRUE	reported	textfile	20.5467
GCST90274806	Interleukin-2 levels	rs10996419	10	67202938	T	C	-0.1222	0.0259	0.9188	2.38e-06	11784	TRUE	reported	textfile	22.2609
GCST90274806	Interleukin-2 levels	rs55813957	11	128560199	C	G	0.0728	0.016	0.7076	5.36e-06	11341	TRUE	reported	textfile	20.7025
GCST90274806	Interleukin-2 levels	rs77832761	13	85868678	A	G	0.1922	0.0414	0.0318	3.44e-06	11785	TRUE	reported	textfile	21.5529
GCST90274806	Interleukin-2 levels	rs145516501	13	95200973	CA	C	-0.2759	0.0539	0.0229	3.08e-07	8383	TRUE	reported	textfile	26.2015
GCST90274806	Interleukin-2 levels	rs144129701	14	55563894	C	G	-0.2699	0.0576	0.9727	2.79e-06	11341	TRUE	reported	textfile	21.9564
GCST90274806	Interleukin-2 levels	rs200667067	16	1789487	A	ATC	0.0917	0.0203	0.8218	6.27e-06	8372	TRUE	reported	textfile	20.4055
GCST90274806	Interleukin-2 levels	rs36006983	16	77431739	T	C	-0.0728	0.0153	0.7384	1.95e-06	11341	TRUE	reported	textfile	22.6402
GCST90274806	Interleukin-2 levels	rs28515912	17	103299	A	C	-0.0723	0.0149	0.6969	1.22e-06	10723	TRUE	reported	textfile	23.5453
GCST90274806	Interleukin-2 levels	rs35252272	17	73558213	G	GT	-0.081	0.0177	0.7096	4.73e-06	7307	TRUE	reported	textfile	20.9423
GCST90274806	Interleukin-2 levels	rs1943222	18	58028057	A	G	-0.0622	0.0138	0.6878	6.57e-06	11789	TRUE	reported	textfile	20.3153
GCST90274806	Interleukin-2 levels	rs150999021	19	54588401	CAAAT	C	0.0798	0.0175	0.5014	5.12e-06	7456	TRUE	reported	textfile	20.7936
GCST90274806	Interleukin-2 levels	rs35266089	19	55506516	T	TA	-0.1007	0.0197	0.222	3.19e-07	7943	TRUE	reported	textfile	26.1292
GCST90274811	Interleukin-2 receptor subunit beta levels	rs116068903	1	67498721	T	C	0.2831	0.0636	0.0151	8.54e-06	10470	TRUE	reported	textfile	19.8137
GCST90274811	Interleukin-2 receptor subunit beta levels	rs116381951	1	177439129	T	C	0.2794	0.063	0.9817	9.21e-06	9983	TRUE	reported	textfile	19.6685
GCST90274811	Interleukin-2 receptor subunit beta levels	rs13001788	2	31896839	T	C	0.2769	0.0557	0.9745	6.65e-07	8243	TRUE	reported	textfile	24.7136
GCST90274811	Interleukin-2 receptor subunit beta levels	rs115890206	2	171243489	A	G	0.232	0.0502	0.9786	3.81e-06	10403	TRUE	reported	textfile	21.3584
GCST90274811	Interleukin-2 receptor subunit beta levels	rs111805691	4	13099601	A	G	-0.1278	0.0286	0.0648	7.88e-06	11344	TRUE	reported	textfile	19.9678
GCST90274811	Interleukin-2 receptor subunit beta levels	rs17549820	4	108118301	T	C	0.0631	0.0129	0.5622	1e-06	11791	TRUE	reported	textfile	23.9265
GCST90274811	Interleukin-2 receptor subunit beta levels	rs116007066	4	136755243	A	G	-0.2101	0.0441	0.025	1.9e-06	10295	TRUE	reported	textfile	22.6973
GCST90274811	Interleukin-2 receptor subunit beta levels	rs199629395	5	22599432	T	TA	-0.2288	0.0454	0.9611	4.66e-07	7943	TRUE	reported	textfile	25.398
GCST90274811	Interleukin-2 receptor subunit beta levels	rs11153066	6	107846644	T	C	0.0615	0.0137	0.5833	7.15e-06	11343	TRUE	reported	textfile	20.1516
GCST90274811	Interleukin-2 receptor subunit beta levels	rs9321271	6	131393771	A	C	-0.157	0.0325	0.9549	1.36e-06	11779	TRUE	reported	textfile	23.3363
GCST90274811	Interleukin-2 receptor subunit beta levels	rs1472270	7	98121843	C	G	0.0704	0.0144	0.346	1.01e-06	11344	TRUE	reported	textfile	23.9012
GCST90274811	Interleukin-2 receptor subunit beta levels	rs147955591	8	120536724	A	C	-0.0739	0.0166	0.2186	8.52e-06	11344	TRUE	reported	textfile	19.8186
GCST90274811	Interleukin-2 receptor subunit beta levels	rs301439	9	4589802	C	G	-0.0643	0.0144	0.6412	8e-06	11344	TRUE	reported	textfile	19.9387
GCST90274811	Interleukin-2 receptor subunit beta levels	rs34246740	11	36198233	T	C	-0.0721	0.0156	0.2619	3.8e-06	11344	TRUE	reported	textfile	21.361
GCST90274811	Interleukin-2 receptor subunit beta levels	rs141460846	11	40470032	T	C	-0.2471	0.0535	0.9783	3.86e-06	11304	TRUE	reported	textfile	21.3323
GCST90274811	Interleukin-2 receptor subunit beta levels	rs71476282	11	115220909	T	C	-0.1842	0.0412	0.0363	7.79e-06	11344	TRUE	reported	textfile	19.9887
GCST90274811	Interleukin-2 receptor subunit beta levels	rs56353341	12	13099229	T	C	-0.0984	0.021	0.7599	2.79e-06	7943	TRUE	reported	textfile	21.9559
GCST90274811	Interleukin-2 receptor subunit beta levels	rs2157876	12	111592380	T	G	-0.1133	0.0239	0.0879	2.13e-06	11343	TRUE	reported	textfile	22.4732
GCST90274811	Interleukin-2 receptor subunit beta levels	rs111358562	13	30976443	A	C	-0.1638	0.0368	0.3346	8.54e-06	8817	TRUE	reported	textfile	19.8122
GCST90274811	Interleukin-2 receptor subunit beta levels	rs55757846	14	25692351	A	G	-0.1021	0.0231	0.8947	9.87e-06	11344	TRUE	reported	textfile	19.5356
GCST90274811	Interleukin-2 receptor subunit beta levels	rs11630708	15	84665328	T	C	-0.2102	0.0443	0.9766	2.09e-06	11788	TRUE	reported	textfile	22.5143
GCST90274811	Interleukin-2 receptor subunit beta levels	rs55987136	16	12220199	T	C	-0.1967	0.0443	0.9753	8.99e-06	11781	TRUE	reported	textfile	19.7152
GCST90274811	Interleukin-2 receptor subunit beta levels	rs9921181	16	80775714	A	G	-0.0606	0.0128	0.4465	2.2e-06	11786	TRUE	reported	textfile	22.4143
GCST90274811	Interleukin-2 receptor subunit beta levels	rs117538197	17	4507431	T	C	0.1213	0.0261	0.0695	3.36e-06	11774	TRUE	reported	textfile	21.5993
GCST90274811	Interleukin-2 receptor subunit beta levels	rs117953283	17	74316443	T	G	0.1688	0.0374	0.0635	6.38e-06	8397	TRUE	reported	textfile	20.3705
GCST90274811	Interleukin-2 receptor subunit beta levels	rs2281533	20	6103768	C	G	-0.1844	0.0404	0.0481	5.01e-06	11776	TRUE	reported	textfile	20.8333
GCST90274807	Interleukin-20 levels	rs72633862	1	9746065	T	G	-0.1722	0.0376	0.0444	4.65e-06	11774	TRUE	reported	textfile	20.9745
GCST90274807	Interleukin-20 levels	rs114363239	1	41433965	T	C	-0.2372	0.0487	0.0189	1.11e-06	11782	TRUE	reported	textfile	23.7231
GCST90274807	Interleukin-20 levels	rs112421516	1	67400701	A	G	0.1935	0.0435	0.9708	8.66e-06	11336	TRUE	reported	textfile	19.7872
GCST90274807	Interleukin-20 levels	rs35710660	1	72288886	A	AT	-0.0779	0.0174	0.5308	7.57e-06	7943	TRUE	reported	textfile	20.0436
GCST90274807	Interleukin-20 levels	rs115191082	1	104640701	T	G	-0.2543	0.0561	0.0149	5.82e-06	11294	TRUE	reported	textfile	20.5479
GCST90274807	Interleukin-20 levels	rs2285212	1	169461481	T	C	-0.1112	0.0248	0.9158	7.33e-06	11336	TRUE	reported	textfile	20.1051
GCST90274807	Interleukin-20 levels	rs383039	1	242399370	A	G	-0.0698	0.0156	0.2136	7.66e-06	11783	TRUE	reported	textfile	20.0199
GCST90274807	Interleukin-20 levels	rs13421547	2	13940522	T	C	0.147	0.0325	0.044	6.09e-06	11784	TRUE	reported	textfile	20.4582
GCST90274807	Interleukin-20 levels	rs114209791	2	52215130	A	G	-0.2134	0.046	0.9756	3.5e-06	11784	TRUE	reported	textfile	21.5215
GCST90274807	Interleukin-20 levels	rs146918864	2	141913966	T	C	-0.2551	0.0515	0.0228	7.29e-07	11438	TRUE	reported	textfile	24.5362
GCST90274807	Interleukin-20 levels	rs35508685	2	213241261	T	C	0.1688	0.0373	0.9672	6.03e-06	11782	TRUE	reported	textfile	20.4799
GCST90274807	Interleukin-20 levels	rs73192044	3	119431497	A	G	-0.1066	0.0237	0.9032	6.86e-06	11336	TRUE	reported	textfile	20.231
GCST90274807	Interleukin-20 levels	rs12498781	4	133183457	A	G	0.0635	0.0137	0.3202	3.57e-06	11763	TRUE	reported	textfile	21.4836
GCST90274807	Interleukin-20 levels	rs34172193	6	112451601	A	G	-0.2175	0.0488	0.02	8.31e-06	10918	TRUE	reported	textfile	19.8646
GCST90274807	Interleukin-20 levels	rs143181662	7	17753237	T	C	0.0719	0.0156	0.5043	4.05e-06	8587	TRUE	reported	textfile	21.2426
GCST90274807	Interleukin-20 levels	rs6952803	7	54991055	A	G	0.2776	0.0597	0.9804	3.32e-06	10849	TRUE	reported	textfile	21.6217
GCST90274807	Interleukin-20 levels	rs188205021	11	100596026	T	C	-0.222	0.0427	0.0255	2e-07	11774	TRUE	reported	textfile	27.0303
GCST90274807	Interleukin-20 levels	rs143409618	13	112575760	T	C	-0.2247	0.0504	0.0541	8.26e-06	11784	TRUE	reported	textfile	19.8767
GCST90274807	Interleukin-20 levels	rs72659995	14	21169862	T	C	-0.1232	0.0267	0.9142	3.95e-06	11336	TRUE	reported	textfile	21.2911
GCST90274807	Interleukin-20 levels	rs61992201	14	48507353	T	G	0.0888	0.0201	0.1397	9.97e-06	10267	TRUE	reported	textfile	19.5179
GCST90274807	Interleukin-20 levels	rs28542561	15	23769949	T	C	-0.1753	0.0372	0.965	2.45e-06	11774	TRUE	reported	textfile	22.2064
GCST90274807	Interleukin-20 levels	rs117977288	16	80689313	T	G	-0.1546	0.0316	0.9553	9.96e-07	11784	TRUE	reported	textfile	23.9356
GCST90274807	Interleukin-20 levels	rs11432579	18	58431552	G	GTT	0.3109	0.0641	0.9851	1.23e-06	7902	TRUE	reported	textfile	23.5248
GCST90274807	Interleukin-20 levels	rs12969831	18	74247282	A	G	0.1474	0.0331	0.9399	8.46e-06	11336	TRUE	reported	textfile	19.8307
GCST90274807	Interleukin-20 levels	rs34691354	18	75094435	C	G	0.0651	0.0143	0.6659	5.3e-06	11336	TRUE	reported	textfile	20.7248
GCST90274808	Interleukin-20 receptor subunit alpha levels	rs28846828	1	153082810	T	C	-0.0765	0.0154	0.4228	6.78e-07	8817	TRUE	reported	textfile	24.6764
GCST90274808	Interleukin-20 receptor subunit alpha levels	rs12138611	1	168180874	C	G	0.119	0.0256	0.1039	3.34e-06	11344	TRUE	reported	textfile	21.608
GCST90274808	Interleukin-20 receptor subunit alpha levels	rs2064077	1	171216897	T	C	0.1072	0.0241	0.083	8.66e-06	11790	TRUE	reported	textfile	19.7859
GCST90274808	Interleukin-20 receptor subunit alpha levels	rs2883991	2	53038599	T	C	0.08	0.0181	0.8477	9.88e-06	11789	TRUE	reported	textfile	19.5354
GCST90274808	Interleukin-20 receptor subunit alpha levels	rs34488531	2	66332146	CT	C	0.077	0.0172	0.3457	7.58e-06	7943	TRUE	reported	textfile	20.0412
GCST90274808	Interleukin-20 receptor subunit alpha levels	rs4667792	2	166018354	T	C	-0.0606	0.0135	0.5471	7.16e-06	11344	TRUE	reported	textfile	20.1501
GCST90274808	Interleukin-20 receptor subunit alpha levels	rs9817113	3	151178393	T	C	0.1541	0.0346	0.0446	8.44e-06	11790	TRUE	reported	textfile	19.836
GCST90274808	Interleukin-20 receptor subunit alpha levels	rs6842116	4	6909807	C	G	-0.0925	0.0204	0.8324	5.78e-06	11344	TRUE	reported	textfile	20.56
GCST90274808	Interleukin-20 receptor subunit alpha levels	rs115680168	4	164735206	T	C	-0.3364	0.0757	0.0177	8.84e-06	7586	TRUE	reported	textfile	19.7479
GCST90274808	Interleukin-20 receptor subunit alpha levels	rs188200783	5	22203180	T	C	-0.2004	0.0449	0.0429	8.07e-06	8974	TRUE	reported	textfile	19.9206
GCST90274808	Interleukin-20 receptor subunit alpha levels	rs143067549	5	46131995	T	C	-0.4166	0.091	0.0114	4.69e-06	7315	TRUE	reported	textfile	20.9583
GCST90274808	Interleukin-20 receptor subunit alpha levels	rs59446445	5	154577444	A	G	0.1741	0.038	0.0321	4.61e-06	11790	TRUE	reported	textfile	20.9909
GCST90274808	Interleukin-20 receptor subunit alpha levels	rs145607970	6	32624017	A	C	-0.2162	0.048	0.0367	6.66e-06	7523	TRUE	reported	textfile	20.2875
GCST90274808	Interleukin-20 receptor subunit alpha levels	rs6920753	6	158071161	A	G	-0.0664	0.0144	0.704	4.01e-06	11762	TRUE	reported	textfile	21.2623
GCST90274808	Interleukin-20 receptor subunit alpha levels	rs113563938	7	12560554	A	T	0.3176	0.0676	0.9871	2.62e-06	11344	TRUE	reported	textfile	22.0733
GCST90274808	Interleukin-20 receptor subunit alpha levels	rs11987533	8	35154239	A	G	0.1171	0.0198	0.1374	3.34e-09	11344	TRUE	reported	textfile	34.9771
GCST90274808	Interleukin-20 receptor subunit alpha levels	rs12056343	8	79840734	T	G	-0.0761	0.0166	0.7494	4.55e-06	9894	TRUE	reported	textfile	21.0161
GCST90274808	Interleukin-20 receptor subunit alpha levels	rs113153423	8	139987300	A	G	0.1913	0.0407	0.972	2.6e-06	11792	TRUE	reported	textfile	22.0923
GCST90274808	Interleukin-20 receptor subunit alpha levels	rs113105910	11	5315973	A	G	-0.2425	0.0538	0.0165	6.56e-06	11786	TRUE	reported	textfile	20.317
GCST90274808	Interleukin-20 receptor subunit alpha levels	rs71476058	11	109386685	A	T	-0.2711	0.0606	0.0278	7.69e-06	7943	TRUE	reported	textfile	20.0131
GCST90274808	Interleukin-20 receptor subunit alpha levels	rs72785422	16	14288564	T	C	0.0897	0.0195	0.8313	4.22e-06	11343	TRUE	reported	textfile	21.16
GCST90274808	Interleukin-20 receptor subunit alpha levels	rs74032581	16	83519341	A	T	-0.1343	0.0298	0.9366	6.58e-06	11344	TRUE	reported	textfile	20.3104
GCST90274808	Interleukin-20 receptor subunit alpha levels	rs149111746	17	59389022	A	G	0.2357	0.0511	0.0208	3.98e-06	11783	TRUE	reported	textfile	21.2754
GCST90274809	Interleukin-22 receptor subunit alpha-1 levels	rs187651556	1	29484787	T	C	-0.3827	0.0859	0.9838	8.38e-06	6752	TRUE	reported	textfile	19.8486
GCST90274809	Interleukin-22 receptor subunit alpha-1 levels	rs78594373	2	85320044	T	C	-0.1271	0.0273	0.0671	3.23e-06	11767	TRUE	reported	textfile	21.6753
GCST90274809	Interleukin-22 receptor subunit alpha-1 levels	rs114416525	3	99744651	A	G	0.2819	0.0619	0.0142	5.26e-06	11345	TRUE	reported	textfile	20.74
GCST90274809	Interleukin-22 receptor subunit alpha-1 levels	rs146501549	3	164196006	CCCA	C	0.0731	0.0163	0.4392	7.3e-06	7943	TRUE	reported	textfile	20.1122
GCST90274809	Interleukin-22 receptor subunit alpha-1 levels	rs1473089	4	26143082	A	C	0.2679	0.0561	0.0253	1.79e-06	10916	TRUE	reported	textfile	22.8045
GCST90274809	Interleukin-22 receptor subunit alpha-1 levels	rs75590335	4	157031745	A	G	0.1722	0.037	0.0376	3.25e-06	11345	TRUE	reported	textfile	21.6602
GCST90274809	Interleukin-22 receptor subunit alpha-1 levels	rs13169282	5	144256718	A	G	-0.0709	0.0158	0.2216	7.21e-06	11783	TRUE	reported	textfile	20.1362
GCST90274809	Interleukin-22 receptor subunit alpha-1 levels	rs79229049	7	81154741	A	T	-0.2102	0.0412	0.9695	3.36e-07	11781	TRUE	reported	textfile	26.0298
GCST90274809	Interleukin-22 receptor subunit alpha-1 levels	rs11777386	8	52767675	A	G	-0.1003	0.0224	0.0953	7.55e-06	11779	TRUE	reported	textfile	20.0496
GCST90274809	Interleukin-22 receptor subunit alpha-1 levels	rs56282088	8	81502336	A	G	0.2815	0.0571	0.0165	8.23e-07	10919	TRUE	reported	textfile	24.3044
GCST90274809	Interleukin-22 receptor subunit alpha-1 levels	rs13257574	8	87485765	T	C	0.2714	0.0584	0.0167	3.36e-06	11306	TRUE	reported	textfile	21.597
GCST90274809	Interleukin-22 receptor subunit alpha-1 levels	rs3181361	9	117667449	T	C	0.27	0.0582	0.0163	3.5e-06	11345	TRUE	reported	textfile	21.5219
GCST90274809	Interleukin-22 receptor subunit alpha-1 levels	rs12240324	10	44669337	A	G	0.2203	0.047	0.9713	2.77e-06	11793	TRUE	reported	textfile	21.9702
GCST90274809	Interleukin-22 receptor subunit alpha-1 levels	rs148579602	10	71011969	T	TA	0.0784	0.017	0.6334	3.99e-06	7943	TRUE	reported	textfile	21.2684
GCST90274809	Interleukin-22 receptor subunit alpha-1 levels	rs11607326	11	83564435	A	T	-0.0919	0.0206	0.1246	8.15e-06	11345	TRUE	reported	textfile	19.902
GCST90274809	Interleukin-22 receptor subunit alpha-1 levels	rs369913010	12	131925456	T	C	-0.2141	0.0484	0.0264	9.71e-06	9246	TRUE	reported	textfile	19.5678
GCST90274809	Interleukin-22 receptor subunit alpha-1 levels	rs17256492	14	62394907	T	C	-0.0751	0.0162	0.7694	3.56e-06	11345	TRUE	reported	textfile	21.4907
GCST90274809	Interleukin-22 receptor subunit alpha-1 levels	rs7158900	14	94197473	A	G	-0.0674	0.0138	0.6092	1.04e-06	11344	TRUE	reported	textfile	23.854
GCST90274809	Interleukin-22 receptor subunit alpha-1 levels	rs143949731	18	22333712	T	C	0.1655	0.0366	0.0384	6.13e-06	11782	TRUE	reported	textfile	20.4472
GCST90274809	Interleukin-22 receptor subunit alpha-1 levels	rs4811167	20	50001752	T	C	0.0632	0.0134	0.5504	2.4e-06	11793	TRUE	reported	textfile	22.2446
GCST90274809	Interleukin-22 receptor subunit alpha-1 levels	rs117263973	21	42295154	A	G	0.3467	0.0752	0.0109	4.02e-06	10858	TRUE	reported	textfile	21.2555
GCST90274809	Interleukin-22 receptor subunit alpha-1 levels	rs4466	22	35723831	A	G	0.0906	0.0203	0.1324	8.08e-06	11792	TRUE	reported	textfile	19.9189
GCST90274810	Interleukin-24 levels	rs116790447	1	18931322	T	C	0.1729	0.0371	0.0521	3.16e-06	9453	TRUE	reported	textfile	21.7191
GCST90274810	Interleukin-24 levels	rs199770642	1	153060770	A	T	0.0762	0.0162	0.4768	2.55e-06	7943	TRUE	reported	textfile	22.1248
GCST90274810	Interleukin-24 levels	rs36183478	1	236592040	T	C	0.0815	0.0172	0.4915	2.15e-06	8587	TRUE	reported	textfile	22.4522
GCST90274810	Interleukin-24 levels	rs61760504	4	47684375	C	G	0.12	0.0265	0.9234	5.95e-06	11337	TRUE	reported	textfile	20.5055
GCST90274810	Interleukin-24 levels	rs2341294	5	149232308	A	G	-0.1318	0.028	0.0716	2.51e-06	9900	TRUE	reported	textfile	22.1572
GCST90274810	Interleukin-24 levels	rs145295031	7	9959098	A	T	0.3063	0.0647	0.014	2.2e-06	11287	TRUE	reported	textfile	22.4122
GCST90274810	Interleukin-24 levels	rs167018	7	155623090	A	G	0.0657	0.0136	0.4443	1.36e-06	11336	TRUE	reported	textfile	23.3374
GCST90274810	Interleukin-24 levels	rs76088721	9	23373327	T	C	0.1847	0.0417	0.9596	9.46e-06	8587	TRUE	reported	textfile	19.6183
GCST90274810	Interleukin-24 levels	rs11256610	10	6122343	A	G	0.3005	0.0641	0.0145	2.76e-06	10850	TRUE	reported	textfile	21.9772
GCST90274810	Interleukin-24 levels	rs145450029	11	76932037	T	G	-0.2153	0.0484	0.0246	8.65e-06	11784	TRUE	reported	textfile	19.7878
GCST90274810	Interleukin-24 levels	rs145660089	11	94477313	T	C	0.2004	0.0446	0.0274	7.01e-06	11779	TRUE	reported	textfile	20.1895
GCST90274810	Interleukin-24 levels	rs12275648	11	129057999	T	C	-0.0696	0.0155	0.3114	7.11e-06	10277	TRUE	reported	textfile	20.163
GCST90274810	Interleukin-24 levels	rs146778171	12	27963647	A	AAAC	0.1086	0.0242	0.8723	7.2e-06	7943	TRUE	reported	textfile	20.1386
GCST90274810	Interleukin-24 levels	rs145891540	12	93849398	T	G	0.1913	0.0422	0.0315	5.81e-06	11772	TRUE	reported	textfile	20.5497
GCST90274810	Interleukin-24 levels	rs71445573	12	112829103	CAT	C	0.081	0.0167	0.4923	1.23e-06	7943	TRUE	reported	textfile	23.5254
GCST90274810	Interleukin-24 levels	rs61997688	14	57398908	T	C	-0.0757	0.017	0.8019	8.47e-06	11772	TRUE	reported	textfile	19.8287
GCST90274810	Interleukin-24 levels	rs7401175	14	86024172	A	T	0.0892	0.0195	0.2392	4.78e-06	7943	TRUE	reported	textfile	20.9248
GCST90274810	Interleukin-24 levels	rs117613902	14	97741799	A	G	-0.3	0.0657	0.9862	4.97e-06	10850	TRUE	reported	textfile	20.8503
GCST90274810	Interleukin-24 levels	rs12588414	14	104576816	A	G	0.0753	0.0169	0.2361	8.37e-06	10273	TRUE	reported	textfile	19.8526
GCST90274810	Interleukin-24 levels	rs60306270	16	49575164	A	G	-0.0886	0.0191	0.1398	3.51e-06	11781	TRUE	reported	textfile	21.5179
GCST90274810	Interleukin-24 levels	rs2165910	18	7919506	A	G	0.0674	0.015	0.7371	7.01e-06	11768	TRUE	reported	textfile	20.19
GCST90274810	Interleukin-24 levels	rs113974014	19	2576036	C	G	-0.1197	0.0268	0.8687	7.95e-06	7943	TRUE	reported	textfile	19.9489
GCST90274810	Interleukin-24 levels	rs143986178	21	26067535	A	G	0.2969	0.0644	0.0144	4.02e-06	10850	TRUE	reported	textfile	21.2544
GCST90274810	Interleukin-24 levels	rs73169406	22	48661109	A	G	0.111	0.0207	0.1327	8.22e-08	11337	TRUE	reported	textfile	28.7545
GCST90274812	Interleukin-33 levels	rs201096730	1	15344293	T	TC	0.1947	0.0435	0.9543	7.61e-06	7943	TRUE	reported	textfile	20.0333
GCST90274812	Interleukin-33 levels	rs112523022	2	13437884	A	ATG	-0.0903	0.0203	0.6895	8.66e-06	7456	TRUE	reported	textfile	19.7872
GCST90274812	Interleukin-33 levels	rs34648588	2	168518584	T	TA	-0.0863	0.0187	0.2972	3.93e-06	7943	TRUE	reported	textfile	21.298
GCST90274812	Interleukin-33 levels	rs1273797	2	227438887	A	G	-0.0652	0.0144	0.4698	5.96e-06	9252	TRUE	reported	textfile	20.5008
GCST90274812	Interleukin-33 levels	rs1427438	3	69721499	T	C	0.3362	0.0761	0.0144	9.97e-06	10891	TRUE	reported	textfile	19.5176
GCST90274812	Interleukin-33 levels	rs28658099	4	45839898	A	T	0.0848	0.0188	0.8568	6.46e-06	11773	TRUE	reported	textfile	20.3459
GCST90274812	Interleukin-33 levels	rs35370544	4	189492967	T	G	0.1741	0.0364	0.047	1.73e-06	8385	TRUE	reported	textfile	22.8768
GCST90274812	Interleukin-33 levels	rs10941408	5	38788544	T	C	-0.0666	0.0148	0.2923	6.8e-06	11345	TRUE	reported	textfile	20.25
GCST90274812	Interleukin-33 levels	rs7742625	6	38719850	C	G	0.0691	0.0148	0.6997	3.03e-06	11345	TRUE	reported	textfile	21.7988
GCST90274812	Interleukin-33 levels	rs60781061	6	85285875	A	G	0.1773	0.0398	0.9431	8.4e-06	9265	TRUE	reported	textfile	19.845
GCST90274812	Interleukin-33 levels	rs77792454	6	156872261	T	C	-0.1166	0.0255	0.1064	4.82e-06	8817	TRUE	reported	textfile	20.9082
GCST90274812	Interleukin-33 levels	rs17149396	7	24423445	C	G	0.1833	0.04	0.0307	4.59e-06	11789	TRUE	reported	textfile	20.9993
GCST90274812	Interleukin-33 levels	rs75671803	7	83421169	A	G	0.2055	0.0451	0.9763	5.2e-06	11785	TRUE	reported	textfile	20.7621
GCST90274812	Interleukin-33 levels	rs66755903	8	87995921	A	G	-0.0752	0.0162	0.2321	3.45e-06	11345	TRUE	reported	textfile	21.5479
GCST90274812	Interleukin-33 levels	rs62556318	9	21663051	C	G	0.1308	0.0277	0.9172	2.34e-06	11345	TRUE	reported	textfile	22.2975
GCST90274812	Interleukin-33 levels	rs79417946	9	31779365	T	C	-0.1259	0.0285	0.0665	9.98e-06	11345	TRUE	reported	textfile	19.5147
GCST90274812	Interleukin-33 levels	rs17147023	9	133361010	T	C	0.0689	0.0154	0.7409	7.68e-06	11344	TRUE	reported	textfile	20.0169
GCST90274812	Interleukin-33 levels	rs78455659	12	96439814	A	G	0.1259	0.0273	0.9273	3.99e-06	11345	TRUE	reported	textfile	21.268
GCST90274812	Interleukin-33 levels	rs8042883	15	66970271	T	C	-0.0681	0.0135	0.5496	4.55e-07	11345	TRUE	reported	textfile	25.4464
GCST90274812	Interleukin-33 levels	rs77248338	15	98506292	T	G	0.2314	0.0518	0.9759	7.93e-06	10471	TRUE	reported	textfile	19.9557
GCST90274812	Interleukin-33 levels	rs148213188	16	27450250	G	GGT	-0.1366	0.0303	0.908	6.54e-06	7456	TRUE	reported	textfile	20.3243
GCST90274812	Interleukin-33 levels	rs13336496	16	79491576	A	C	0.0936	0.0203	0.8755	4.01e-06	11780	TRUE	reported	textfile	21.2598
GCST90274812	Interleukin-33 levels	rs78103000	16	83303070	T	C	-0.0889	0.0201	0.8647	9.74e-06	11345	TRUE	reported	textfile	19.5619
GCST90274812	Interleukin-33 levels	rs12453636	17	64288475	A	G	-0.1028	0.0231	0.1006	8.58e-06	9892	TRUE	reported	textfile	19.8044
GCST90274812	Interleukin-33 levels	rs112495884	18	73359115	A	G	0.3432	0.0748	0.0112	4.47e-06	10858	TRUE	reported	textfile	21.0519
GCST90274812	Interleukin-33 levels	rs10415966	19	14299739	A	C	-0.1184	0.0233	0.1177	3.74e-07	10281	TRUE	reported	textfile	25.8221
GCST90274812	Interleukin-33 levels	rs6099755	20	56364589	A	G	0.095	0.0212	0.1263	7.42e-06	11345	TRUE	reported	textfile	20.0805
GCST90274812	Interleukin-33 levels	rs1013434	21	40484010	T	C	-0.0732	0.0158	0.2201	3.61e-06	11783	TRUE	reported	textfile	21.4639
GCST90274812	Interleukin-33 levels	rs35545105	21	40666580	CA	C	-0.0796	0.0179	0.3353	8.71e-06	7943	TRUE	reported	textfile	19.7752
GCST90274813	Interleukin-4 levels	rs10910814	1	145427960	C	G	0.1919	0.0417	0.0407	4.19e-06	7953	TRUE	reported	textfile	21.1777
GCST90274813	Interleukin-4 levels	rs9425728	1	173492229	T	G	0.0664	0.015	0.2727	9.57e-06	11345	TRUE	reported	textfile	19.5954
GCST90274813	Interleukin-4 levels	rs2502347	1	243071390	T	C	-0.077	0.0167	0.2195	4.01e-06	11345	TRUE	reported	textfile	21.2593
GCST90274813	Interleukin-4 levels	rs6712163	2	43501970	T	C	0.0609	0.0136	0.546	7.54e-06	11344	TRUE	reported	textfile	20.052
GCST90274813	Interleukin-4 levels	rs13418255	2	107668175	A	G	0.0701	0.0153	0.7233	4.61e-06	11345	TRUE	reported	textfile	20.992
GCST90274813	Interleukin-4 levels	rs7587695	2	172513639	A	C	0.0598	0.0134	0.6086	8.09e-06	11793	TRUE	reported	textfile	19.9156
GCST90274813	Interleukin-4 levels	rs13130198	4	40156881	A	G	-0.0773	0.0159	0.2374	1.16e-06	11345	TRUE	reported	textfile	23.6355
GCST90274813	Interleukin-4 levels	rs6552795	4	185535085	T	G	0.0753	0.0157	0.482	1.62e-06	8100	TRUE	reported	textfile	23.0033
GCST90274813	Interleukin-4 levels	rs9270229	6	32556783	T	C	0.1212	0.0255	0.1501	2e-06	6252	TRUE	reported	textfile	22.5904
GCST90274813	Interleukin-4 levels	rs2766594	6	35764540	A	G	0.085	0.0179	0.5892	2.05e-06	7943	TRUE	reported	textfile	22.5492
GCST90274813	Interleukin-4 levels	rs71552590	6	62665592	T	C	0.0782	0.0173	0.6589	6.18e-06	7943	TRUE	reported	textfile	20.4325
GCST90274813	Interleukin-4 levels	rs802281	6	124516990	T	G	-0.1305	0.0294	0.9368	9.05e-06	11786	TRUE	reported	textfile	19.7027
GCST90274813	Interleukin-4 levels	rs11989681	8	22649912	A	G	0.0678	0.0136	0.5982	6.19e-07	11345	TRUE	reported	textfile	24.8532
GCST90274813	Interleukin-4 levels	rs79359966	8	71370392	A	C	-0.1552	0.0345	0.9596	6.84e-06	11775	TRUE	reported	textfile	20.237
GCST90274813	Interleukin-4 levels	rs4876407	8	119274249	T	G	-0.1391	0.0299	0.9451	3.28e-06	11788	TRUE	reported	textfile	21.6427
GCST90274813	Interleukin-4 levels	rs1490743	9	117036047	T	G	-0.1338	0.0278	0.0752	1.49e-06	10281	TRUE	reported	textfile	23.1645
GCST90274813	Interleukin-4 levels	rs75610895	10	6800809	T	C	-0.2354	0.045	0.0253	1.68e-07	11787	TRUE	reported	textfile	27.3645
GCST90274813	Interleukin-4 levels	rs116963481	10	34284406	A	G	0.2805	0.0592	0.9846	2.16e-06	11793	TRUE	reported	textfile	22.4503
GCST90274813	Interleukin-4 levels	rs371539	11	131406108	T	G	0.0797	0.0177	0.8324	6.71e-06	11775	TRUE	reported	textfile	20.2754
GCST90274813	Interleukin-4 levels	rs61984458	14	64861479	T	C	-0.1955	0.043	0.0285	5.45e-06	11345	TRUE	reported	textfile	20.6708
GCST90274813	Interleukin-4 levels	rs10152568	15	39160069	T	C	-0.0682	0.0154	0.6072	9.49e-06	11784	TRUE	reported	textfile	19.6122
GCST90274813	Interleukin-4 levels	rs12900168	15	79066932	A	G	0.0716	0.0152	0.4842	2.47e-06	10471	TRUE	reported	textfile	22.1891
GCST90274813	Interleukin-4 levels	rs76678067	15	79597917	T	G	0.1045	0.0231	0.9046	6.07e-06	11345	TRUE	reported	textfile	20.4649
GCST90274813	Interleukin-4 levels	rs669029	18	10579314	A	G	-0.0699	0.0158	0.7524	9.69e-06	11345	TRUE	reported	textfile	19.5722
GCST90274813	Interleukin-4 levels	rs12481726	20	51651490	T	C	-0.313	0.0706	0.0162	9.27e-06	9849	TRUE	reported	textfile	19.6553
GCST90274813	Interleukin-4 levels	rs139570187	20	58024118	A	AT	-0.2154	0.0486	0.9648	9.33e-06	7943	TRUE	reported	textfile	19.6435
GCST90274814	Interleukin-5 levels	rs114829303	1	37473314	T	C	0.1661	0.0361	0.0436	4.2e-06	11344	TRUE	reported	textfile	21.1702
GCST90274814	Interleukin-5 levels	rs139303816	1	62157502	A	G	0.1942	0.0435	0.0315	8.03e-06	9895	TRUE	reported	textfile	19.9306
GCST90274814	Interleukin-5 levels	rs41264833	1	159897328	A	G	-0.2117	0.0468	0.0254	6.08e-06	11790	TRUE	reported	textfile	20.4621
GCST90274814	Interleukin-5 levels	rs17009223	1	208050360	A	G	-0.1169	0.0236	0.0881	7.29e-07	11789	TRUE	reported	textfile	24.5361
GCST90274814	Interleukin-5 levels	rs10182644	2	46461654	T	C	-0.0828	0.0186	0.1671	8.52e-06	11344	TRUE	reported	textfile	19.8169
GCST90274814	Interleukin-5 levels	rs72873944	2	139572732	T	C	-0.1649	0.0368	0.9609	7.43e-06	11792	TRUE	reported	textfile	20.0792
GCST90274814	Interleukin-5 levels	rs112289272	3	126910721	T	C	-0.213	0.0471	0.9743	6.12e-06	10905	TRUE	reported	textfile	20.4511
GCST90274814	Interleukin-5 levels	rs706716	5	67548442	T	C	-0.0708	0.0158	0.2459	7.43e-06	11344	TRUE	reported	textfile	20.0795
GCST90274814	Interleukin-5 levels	rs34639000	5	95530542	A	G	0.0765	0.0147	0.7289	1.95e-07	11773	TRUE	reported	textfile	27.0825
GCST90274814	Interleukin-5 levels	rs141941146	6	124474284	A	G	0.3833	0.0825	0.9859	3.38e-06	10280	TRUE	reported	textfile	21.5859
GCST90274814	Interleukin-5 levels	rs9457226	6	167250912	A	G	0.1911	0.0429	0.0282	8.41e-06	11786	TRUE	reported	textfile	19.843
GCST90274814	Interleukin-5 levels	rs10235012	7	138588598	T	C	-0.3402	0.075	0.0162	5.73e-06	7943	TRUE	reported	textfile	20.5753
GCST90274814	Interleukin-5 levels	rs2995998	9	96094846	T	C	-0.0623	0.0137	0.3561	5.43e-06	11792	TRUE	reported	textfile	20.6793
GCST90274814	Interleukin-5 levels	rs10988407	9	132281601	A	G	0.0777	0.0167	0.2002	3.28e-06	11791	TRUE	reported	textfile	21.6476
GCST90274814	Interleukin-5 levels	rs201464214	10	8132034	A	AT	-0.2449	0.048	0.9701	3.36e-07	8377	TRUE	reported	textfile	26.0313
GCST90274814	Interleukin-5 levels	rs4277106	11	10380223	A	G	-0.2747	0.0592	0.9858	3.48e-06	11790	TRUE	reported	textfile	21.5315
GCST90274814	Interleukin-5 levels	rs2212484	11	132275295	T	G	-0.0732	0.0162	0.2044	6.23e-06	11792	TRUE	reported	textfile	20.417
GCST90274814	Interleukin-5 levels	rs12864018	13	78234635	A	C	-0.2292	0.0499	0.0477	4.37e-06	7943	TRUE	reported	textfile	21.0974
GCST90274814	Interleukin-5 levels	rs7142197	14	93316119	A	G	-0.0924	0.0188	0.1442	8.88e-07	11773	TRUE	reported	textfile	24.1562
GCST90274814	Interleukin-5 levels	rs144124166	15	56343222	T	G	0.211	0.0465	0.0271	5.69e-06	11768	TRUE	reported	textfile	20.5901
GCST90274814	Interleukin-5 levels	rs12592185	15	70546132	T	C	0.0838	0.0173	0.8068	1.27e-06	11344	TRUE	reported	textfile	23.4637
GCST90274814	Interleukin-5 levels	rs67927317	16	6155800	T	C	-0.114	0.0255	0.0784	7.8e-06	11344	TRUE	reported	textfile	19.9862
GCST90274814	Interleukin-5 levels	rs7193141	16	86933894	C	G	0.2407	0.0521	0.0351	3.84e-06	9377	TRUE	reported	textfile	21.344
GCST90274814	Interleukin-5 levels	rs62069649	17	59402478	A	G	0.2206	0.0482	0.0267	4.72e-06	10431	TRUE	reported	textfile	20.9468
GCST90274814	Interleukin-5 levels	rs4815018	20	2159791	A	G	0.0615	0.0139	0.363	9.67e-06	11344	TRUE	reported	textfile	19.5759
GCST90274814	Interleukin-5 levels	rs132210	22	48143913	T	C	-0.0686	0.0141	0.3408	1.14e-06	11344	TRUE	reported	textfile	23.6706
GCST90274815	Interleukin-6 levels	rs2228145	1	154426970	A	C	-0.1684	0.0119	0.6128	1.83e-45	14742	TRUE	reported	textfile	200.258
GCST90274815	Interleukin-6 levels	rs17486819	2	113871806	T	G	0.0975	0.0211	0.9152	3.82e-06	14739	TRUE	reported	textfile	21.3523
GCST90274815	Interleukin-6 levels	rs112669397	4	7449788	T	C	-0.3592	0.0787	0.0119	5.01e-06	10217	TRUE	reported	textfile	20.8316
GCST90274815	Interleukin-6 levels	rs248536	5	141146747	T	G	-0.0671	0.0143	0.2276	2.7e-06	14295	TRUE	reported	textfile	22.0178
GCST90274815	Interleukin-6 levels	rs116457146	6	32578632	T	C	0.064	0.0131	0.2766	1.03e-06	14743	TRUE	reported	textfile	23.8681
GCST90274815	Interleukin-6 levels	rs10234370	7	28486167	T	C	0.0582	0.0127	0.6371	4.59e-06	14295	TRUE	reported	textfile	21.0009
GCST90274815	Interleukin-6 levels	rs187416244	7	76792340	T	C	-0.2244	0.0469	0.0182	1.71e-06	14726	TRUE	reported	textfile	22.8929
GCST90274815	Interleukin-6 levels	rs1346147	8	21260780	A	G	-0.0659	0.0135	0.7459	1.05e-06	14295	TRUE	reported	textfile	23.8289
GCST90274815	Interleukin-6 levels	rs10977774	9	954741	A	C	-0.3418	0.0701	0.9865	1.08e-06	12312	TRUE	reported	textfile	23.7743
GCST90274815	Interleukin-6 levels	rs76203502	10	127845552	A	G	-0.2492	0.0557	0.017	7.68e-06	12634	TRUE	reported	textfile	20.0164
GCST90274815	Interleukin-6 levels	rs185969953	13	68942611	T	G	-0.3427	0.0682	0.0105	5.04e-07	12934	TRUE	reported	textfile	25.2499
GCST90274815	Interleukin-6 levels	rs1642826	14	77078350	A	T	0.1165	0.0244	0.118	1.8e-06	10893	TRUE	reported	textfile	22.7967
GCST90274815	Interleukin-6 levels	rs12433894	14	85619189	C	G	0.063	0.0139	0.2257	5.83e-06	14726	TRUE	reported	textfile	20.5424
GCST90274815	Interleukin-6 levels	rs35441559	18	73432128	A	C	-0.2484	0.0553	0.9868	7.06e-06	14740	TRUE	reported	textfile	20.1768
GCST90274815	Interleukin-6 levels	rs79254378	19	58504085	A	C	0.1173	0.0262	0.0664	7.57e-06	14295	TRUE	reported	textfile	20.0444
GCST90274816	Interleukin-7 levels	rs77336315	1	97287518	A	C	0.2512	0.0531	0.9836	2.24e-06	13801	TRUE	reported	textfile	22.3795
GCST90274816	Interleukin-7 levels	rs56889120	1	174141356	A	G	0.097	0.021	0.8744	3.86e-06	11340	TRUE	reported	textfile	21.3356
GCST90274816	Interleukin-7 levels	rs74131483	1	194276216	A	G	0.1372	0.0274	0.9451	5.52e-07	13240	TRUE	reported	textfile	25.073
GCST90274816	Interleukin-7 levels	rs17161952	1	223649878	T	C	0.0929	0.0204	0.9031	5.27e-06	14734	TRUE	reported	textfile	20.7382
GCST90274816	Interleukin-7 levels	rs11428073	2	167396150	CT	C	-0.2369	0.046	0.9552	2.6e-07	10894	TRUE	reported	textfile	26.5225
GCST90274816	Interleukin-7 levels	rs144728120	3	35502404	T	C	0.1495	0.0316	0.0436	2.23e-06	14717	TRUE	reported	textfile	22.3825
GCST90274816	Interleukin-7 levels	rs116415547	4	110732727	T	G	0.2093	0.046	0.0198	5.36e-06	13870	TRUE	reported	textfile	20.7025
GCST90274816	Interleukin-7 levels	rs139102025	4	147814894	C	G	-0.1493	0.0337	0.0376	9.41e-06	12846	TRUE	reported	textfile	19.6273
GCST90274816	Interleukin-7 levels	rs62338232	4	185760185	A	G	-0.0813	0.018	0.1357	6.28e-06	14288	TRUE	reported	textfile	20.4003
GCST90274816	Interleukin-7 levels	rs11742240	5	35881376	T	G	-0.0647	0.0131	0.2796	7.86e-07	14736	TRUE	reported	textfile	24.393
GCST90274816	Interleukin-7 levels	rs1050152	5	131676320	T	C	-0.0651	0.0133	0.4122	9.84e-07	11785	TRUE	reported	textfile	23.9584
GCST90274816	Interleukin-7 levels	rs202212924	5	133893338	A	G	-0.0713	0.0159	0.2092	7.32e-06	12202	TRUE	reported	textfile	20.1087
GCST90274816	Interleukin-7 levels	rs62387962	5	157298830	T	G	-0.078	0.0176	0.1347	9.34e-06	14288	TRUE	reported	textfile	19.641
GCST90274816	Interleukin-7 levels	rs12699881	7	2401569	A	G	0.068	0.0138	0.2517	8.33e-07	14288	TRUE	reported	textfile	24.2806
GCST90274816	Interleukin-7 levels	rs78939185	7	129478199	C	G	0.2134	0.0481	0.0211	9.14e-06	11775	TRUE	reported	textfile	19.6833
GCST90274816	Interleukin-7 levels	rs144088095	8	79713753	G	GAGCCATGGCCGTA	-0.1694	0.0225	0.1	5.12e-14	10894	TRUE	reported	textfile	56.6842
GCST90274816	Interleukin-7 levels	rs1375955	8	106555039	T	G	0.0613	0.0121	0.4013	4.06e-07	14288	TRUE	reported	textfile	25.6655
GCST90274816	Interleukin-7 levels	rs7026771	9	133854336	A	G	0.0691	0.0148	0.5682	3.03e-06	12403	TRUE	reported	textfile	21.7988
GCST90274816	Interleukin-7 levels	rs12217463	10	16318694	T	C	-0.1374	0.031	0.9572	9.33e-06	14736	TRUE	reported	textfile	19.6449
GCST90274816	Interleukin-7 levels	rs10734292	11	20486401	A	G	0.1208	0.0267	0.067	6.06e-06	11776	TRUE	reported	textfile	20.4697
GCST90274816	Interleukin-7 levels	rs76213792	12	17798114	T	G	-0.2791	0.0616	0.0113	5.87e-06	14288	TRUE	reported	textfile	20.5285
GCST90274816	Interleukin-7 levels	rs11171132	12	55251385	T	C	-0.0724	0.0163	0.8342	8.92e-06	14288	TRUE	reported	textfile	19.7289
GCST90274816	Interleukin-7 levels	rs12321566	12	97807415	A	G	0.0698	0.0139	0.237	5.12e-07	14287	TRUE	reported	textfile	25.2163
GCST90274816	Interleukin-7 levels	rs71203034	13	77616524	CTCCA	C	0.0751	0.0162	0.2556	3.56e-06	10893	TRUE	reported	textfile	21.4907
GCST90274816	Interleukin-7 levels	rs11158239	14	59452945	T	G	0.0965	0.0217	0.0814	8.71e-06	14288	TRUE	reported	textfile	19.7758
GCST90274816	Interleukin-7 levels	rs79072837	15	81321256	T	C	-0.136	0.028	0.0497	1.19e-06	14715	TRUE	reported	textfile	23.5918
GCST90274816	Interleukin-7 levels	rs10403201	19	14764810	A	G	-0.0584	0.0127	0.2923	4.26e-06	14730	TRUE	reported	textfile	21.1455
GCST90274817	Interleukin-8 levels	rs75579654	1	46373240	A	G	0.1025	0.0231	0.0739	9.11e-06	14728	TRUE	reported	textfile	19.689
GCST90274817	Interleukin-8 levels	rs12075	1	159175354	A	G	0.0667	0.0116	0.5552	8.92e-09	14741	TRUE	reported	textfile	33.0625
GCST90274817	Interleukin-8 levels	rs144815207	1	233542010	T	C	0.3186	0.0622	0.9879	3.02e-07	13394	TRUE	reported	textfile	26.2368
GCST90274817	Interleukin-8 levels	rs6709159	2	108946178	A	G	0.0562	0.0117	0.4424	1.56e-06	14744	TRUE	reported	textfile	23.0728
GCST90274817	Interleukin-8 levels	rs146058124	2	233468903	G	GGC	0.1599	0.0328	0.9498	1.09e-06	11329	TRUE	reported	textfile	23.7656
GCST90274817	Interleukin-8 levels	rs13064825	3	16705058	T	C	0.056	0.012	0.4104	3.06e-06	14296	TRUE	reported	textfile	21.7778
GCST90274817	Interleukin-8 levels	rs1516478	3	76218188	T	C	0.1479	0.0322	0.0386	4.37e-06	14741	TRUE	reported	textfile	21.0972
GCST90274817	Interleukin-8 levels	rs11712240	3	132203683	T	C	0.0932	0.0206	0.1151	6.06e-06	11777	TRUE	reported	textfile	20.469
GCST90274817	Interleukin-8 levels	rs141979722	3	172877373	T	C	0.2829	0.0608	0.0146	3.27e-06	11669	TRUE	reported	textfile	21.65
GCST90274817	Interleukin-8 levels	rs199932878	4	73291057	CT	C	-0.239	0.0465	0.0364	2.75e-07	10894	TRUE	reported	textfile	26.4174
GCST90274817	Interleukin-8 levels	rs6446951	4	74574265	A	G	-0.1894	0.0241	0.0665	3.87e-15	14729	TRUE	reported	textfile	61.7626
GCST90274817	Interleukin-8 levels	rs72710634	5	2106405	T	C	0.1432	0.0322	0.0447	8.7e-06	14744	TRUE	reported	textfile	19.7776
GCST90274817	Interleukin-8 levels	rs972492	5	37903927	A	C	-0.0936	0.0184	0.1404	3.64e-07	12412	TRUE	reported	textfile	25.8771
GCST90274817	Interleukin-8 levels	rs12188297	5	120608739	A	T	-0.0755	0.0147	0.2006	2.81e-07	14740	TRUE	reported	textfile	26.3791
GCST90274817	Interleukin-8 levels	rs145125644	7	17688229	A	G	0.2687	0.0555	0.9866	1.29e-06	14733	TRUE	reported	textfile	23.4396
GCST90274817	Interleukin-8 levels	rs7458637	7	57105100	A	G	0.0948	0.0213	0.7166	8.56e-06	9830	TRUE	reported	textfile	19.8088
GCST90274817	Interleukin-8 levels	rs2466352	8	133415401	C	G	-0.0957	0.0212	0.9125	6.36e-06	14730	TRUE	reported	textfile	20.3776
GCST90274817	Interleukin-8 levels	rs12217463	10	16318694	T	C	-0.1365	0.0308	0.9559	9.34e-06	14744	TRUE	reported	textfile	19.641
GCST90274817	Interleukin-8 levels	rs6585420	10	118629449	T	C	0.1545	0.0325	0.9598	2e-06	14744	TRUE	reported	textfile	22.5991
GCST90274817	Interleukin-8 levels	rs4769882	13	31352538	T	C	-0.1103	0.0249	0.94	9.44e-06	14744	TRUE	reported	textfile	19.6224
GCST90274817	Interleukin-8 levels	rs370288870	14	40504540	T	TACACACACACACAC	-0.0691	0.0156	0.2706	9.45e-06	10893	TRUE	reported	textfile	19.6204
GCST90274817	Interleukin-8 levels	rs72633250	15	101649801	A	C	0.0574	0.0124	0.4025	3.67e-06	14296	TRUE	reported	textfile	21.4279
GCST90274817	Interleukin-8 levels	rs76149515	16	4804879	T	C	-0.1546	0.0348	0.9689	8.89e-06	14741	TRUE	reported	textfile	19.7361
GCST90274817	Interleukin-8 levels	rs370192906	16	22653353	A	G	0.389	0.0875	0.9886	8.76e-06	9893	TRUE	reported	textfile	19.7644
GCST90274817	Interleukin-8 levels	rs1582581	16	60551242	A	G	-0.0541	0.0119	0.393	5.46e-06	14730	TRUE	reported	textfile	20.6681
GCST90274817	Interleukin-8 levels	rs1988503	17	11189278	T	C	0.0548	0.0121	0.5814	5.93e-06	14296	TRUE	reported	textfile	20.5112
GCST90274817	Interleukin-8 levels	rs8069322	17	54450134	A	G	0.0668	0.0131	0.7222	3.41e-07	14726	TRUE	reported	textfile	26.0022
GCST90274817	Interleukin-8 levels	rs7216538	17	73572798	A	G	-0.1324	0.0279	0.0541	2.08e-06	13672	TRUE	reported	textfile	22.52
GCST90274817	Interleukin-8 levels	rs34519991	18	12258051	T	C	0.0555	0.012	0.5073	3.75e-06	14296	TRUE	reported	textfile	21.3906
GCST90274817	Interleukin-8 levels	rs2612387	18	73584415	T	G	0.2945	0.0651	0.0101	6.07e-06	12935	TRUE	reported	textfile	20.4649
GCST90274817	Interleukin-8 levels	rs906401	18	73700336	T	C	0.0941	0.02	0.9034	2.54e-06	14729	TRUE	reported	textfile	22.137
GCST90274817	Interleukin-8 levels	rs71337505	19	34248514	A	G	0.0948	0.0209	0.1019	5.74e-06	14563	TRUE	reported	textfile	20.5743
GCST90274818	Latency-associated peptide transforming growth factor beta 1 levels	rs4659810	1	237983229	A	G	-0.0551	0.0121	0.3438	5.27e-06	14710	TRUE	reported	textfile	20.7364
GCST90274818	Latency-associated peptide transforming growth factor beta 1 levels	rs7570818	2	107310081	A	G	-0.0849	0.0183	0.8857	3.5e-06	14729	TRUE	reported	textfile	21.5235
GCST90274818	Latency-associated peptide transforming growth factor beta 1 levels	rs11428073	2	167396150	CT	C	-0.2111	0.0461	0.9553	4.67e-06	10894	TRUE	reported	textfile	20.9689
GCST90274818	Latency-associated peptide transforming growth factor beta 1 levels	rs141437550	3	124310529	T	TA	-0.1073	0.0225	0.906	1.85e-06	11330	TRUE	reported	textfile	22.7423
GCST90274818	Latency-associated peptide transforming growth factor beta 1 levels	rs7656674	4	5793052	A	T	0.0626	0.0121	0.5957	2.3e-07	14288	TRUE	reported	textfile	26.7657
GCST90274818	Latency-associated peptide transforming growth factor beta 1 levels	rs6827317	4	10683051	A	G	0.2159	0.048	0.0172	6.86e-06	14736	TRUE	reported	textfile	20.2313
GCST90274818	Latency-associated peptide transforming growth factor beta 1 levels	rs73112514	4	26142254	C	G	0.2053	0.0433	0.9689	2.12e-06	12393	TRUE	reported	textfile	22.4803
GCST90274818	Latency-associated peptide transforming growth factor beta 1 levels	rs1921885	4	84952443	A	C	0.1265	0.0263	0.9391	1.51e-06	14288	TRUE	reported	textfile	23.135
GCST90274818	Latency-associated peptide transforming growth factor beta 1 levels	rs114152855	4	175537640	T	C	-0.299	0.0613	0.0112	1.07e-06	14249	TRUE	reported	textfile	23.7915
GCST90274818	Latency-associated peptide transforming growth factor beta 1 levels	rs58801460	5	11362066	A	G	0.0964	0.0216	0.081	8.08e-06	14736	TRUE	reported	textfile	19.918
GCST90274818	Latency-associated peptide transforming growth factor beta 1 levels	rs2631367	5	131705458	C	G	-0.0605	0.013	0.4529	3.26e-06	11785	TRUE	reported	textfile	21.6583
GCST90274818	Latency-associated peptide transforming growth factor beta 1 levels	rs34992551	7	16406570	T	C	-0.0931	0.0199	0.1103	2.89e-06	14734	TRUE	reported	textfile	21.8874
GCST90274818	Latency-associated peptide transforming growth factor beta 1 levels	rs201799031	7	113796203	C	G	0.1918	0.0427	0.9725	7.06e-06	11760	TRUE	reported	textfile	20.1763
GCST90274818	Latency-associated peptide transforming growth factor beta 1 levels	rs2525703	7	144100595	T	C	0.0668	0.0151	0.1815	9.7e-06	14723	TRUE	reported	textfile	19.5704
GCST90274818	Latency-associated peptide transforming growth factor beta 1 levels	rs2365502	7	156395495	A	G	0.1321	0.029	0.9369	5.23e-06	11777	TRUE	reported	textfile	20.7496
GCST90274818	Latency-associated peptide transforming growth factor beta 1 levels	rs143420877	8	51696312	T	C	0.1447	0.0303	0.0388	1.79e-06	14729	TRUE	reported	textfile	22.8061
GCST90274818	Latency-associated peptide transforming growth factor beta 1 levels	rs7820135	8	68719454	T	C	-0.0747	0.0155	0.8321	1.44e-06	14730	TRUE	reported	textfile	23.2262
GCST90274818	Latency-associated peptide transforming growth factor beta 1 levels	rs7013321	8	106593558	A	G	-0.0608	0.0121	0.4469	5.04e-07	14288	TRUE	reported	textfile	25.2485
GCST90274818	Latency-associated peptide transforming growth factor beta 1 levels	rs183319799	9	87111083	T	G	0.2185	0.0461	0.0182	2.14e-06	14733	TRUE	reported	textfile	22.4647
GCST90274818	Latency-associated peptide transforming growth factor beta 1 levels	rs10508556	10	18285342	T	C	0.0523	0.0114	0.4627	4.48e-06	14735	TRUE	reported	textfile	21.0472
GCST90274818	Latency-associated peptide transforming growth factor beta 1 levels	rs111848253	11	22351553	A	G	-0.1111	0.0251	0.9044	9.59e-06	11538	TRUE	reported	textfile	19.5921
GCST90274818	Latency-associated peptide transforming growth factor beta 1 levels	rs34536806	11	95274487	T	G	0.0989	0.021	0.9023	2.48e-06	14288	TRUE	reported	textfile	22.1796
GCST90274818	Latency-associated peptide transforming growth factor beta 1 levels	rs144834546	12	24809427	T	C	-0.2662	0.0526	0.0227	4.17e-07	12935	TRUE	reported	textfile	25.6121
GCST90274818	Latency-associated peptide transforming growth factor beta 1 levels	rs60821320	12	95312882	A	C	-0.1083	0.0232	0.0779	3.04e-06	12852	TRUE	reported	textfile	21.7912
GCST90274818	Latency-associated peptide transforming growth factor beta 1 levels	rs4911055	13	85826913	T	C	-0.0607	0.0137	0.6556	9.39e-06	11783	TRUE	reported	textfile	19.6307
GCST90274818	Latency-associated peptide transforming growth factor beta 1 levels	rs371119188	13	112876202	T	C	0.1588	0.0358	0.0406	9.18e-06	12189	TRUE	reported	textfile	19.6759
GCST90274818	Latency-associated peptide transforming growth factor beta 1 levels	rs151241327	14	38436952	A	AT	0.1563	0.0336	0.9531	3.29e-06	11324	TRUE	reported	textfile	21.6391
GCST90274818	Latency-associated peptide transforming growth factor beta 1 levels	rs149458216	16	48902293	A	C	-0.2301	0.0472	0.0182	1.09e-06	14726	TRUE	reported	textfile	23.7656
GCST90274818	Latency-associated peptide transforming growth factor beta 1 levels	rs28535005	16	86330952	A	T	-0.0548	0.0122	0.4227	7.06e-06	14288	TRUE	reported	textfile	20.1763
GCST90274818	Latency-associated peptide transforming growth factor beta 1 levels	rs734515	17	9112300	A	G	-0.0594	0.0133	0.7486	7.96e-06	14715	TRUE	reported	textfile	19.9466
GCST90274818	Latency-associated peptide transforming growth factor beta 1 levels	rs56025355	17	62499163	T	C	0.3006	0.0666	0.0106	6.38e-06	12968	TRUE	reported	textfile	20.3718
GCST90274818	Latency-associated peptide transforming growth factor beta 1 levels	rs10403201	19	14764810	A	G	-0.0597	0.0125	0.292	1.79e-06	14730	TRUE	reported	textfile	22.8102
GCST90274818	Latency-associated peptide transforming growth factor beta 1 levels	rs73045256	19	41811072	A	G	-0.1921	0.0276	0.9378	3.4e-12	14288	TRUE	reported	textfile	48.4436
GCST90274818	Latency-associated peptide transforming growth factor beta 1 levels	rs1800472	19	41847860	A	G	-0.4623	0.0335	0.0345	2.55e-43	14736	TRUE	reported	textfile	190.44
GCST90274818	Latency-associated peptide transforming growth factor beta 1 levels	rs7247630	19	41981195	T	C	0.1378	0.0271	0.0525	3.68e-07	14729	TRUE	reported	textfile	25.8559
GCST90274818	Latency-associated peptide transforming growth factor beta 1 levels	rs4919925	21	43119625	T	C	0.0561	0.0124	0.3696	6.06e-06	14287	TRUE	reported	textfile	20.4683
GCST90274818	Latency-associated peptide transforming growth factor beta 1 levels	rs2281119	22	45002724	T	C	-0.0873	0.019	0.1204	4.33e-06	14284	TRUE	reported	textfile	21.1116
GCST90274819	Leukemia inhibitory factor levels	rs4326609	1	244347370	A	T	-0.0707	0.0155	0.7435	5.08e-06	11345	TRUE	reported	textfile	20.8054
GCST90274819	Leukemia inhibitory factor levels	rs11127419	2	3091471	T	C	0.0707	0.0153	0.3559	3.82e-06	9252	TRUE	reported	textfile	21.3529
GCST90274819	Leukemia inhibitory factor levels	rs80092539	2	46125903	A	T	0.0993	0.0213	0.8758	3.13e-06	11345	TRUE	reported	textfile	21.734
GCST90274819	Leukemia inhibitory factor levels	rs825264	2	222585468	A	G	-0.2119	0.0453	0.0321	2.9e-06	10291	TRUE	reported	textfile	21.8809
GCST90274819	Leukemia inhibitory factor levels	rs116794364	2	224292526	C	G	-0.3015	0.0631	0.9851	1.77e-06	10858	TRUE	reported	textfile	22.8305
GCST90274819	Leukemia inhibitory factor levels	rs145344087	3	58954742	C	G	0.2548	0.0556	0.021	4.59e-06	10281	TRUE	reported	textfile	21.0014
GCST90274819	Leukemia inhibitory factor levels	rs190222173	3	121028150	A	C	-0.3456	0.0781	0.9882	9.64e-06	9984	TRUE	reported	textfile	19.5815
GCST90274819	Leukemia inhibitory factor levels	rs13105239	4	23472007	A	C	0.0575	0.013	0.5333	9.73e-06	11766	TRUE	reported	textfile	19.5636
GCST90274819	Leukemia inhibitory factor levels	rs4699986	5	61150440	T	G	0.0629	0.0139	0.6927	6.03e-06	11792	TRUE	reported	textfile	20.4773
GCST90274819	Leukemia inhibitory factor levels	rs142330159	5	171514639	A	T	0.1155	0.0258	0.0986	7.58e-06	9436	TRUE	reported	textfile	20.0412
GCST90274819	Leukemia inhibitory factor levels	rs9482537	6	124651086	C	G	0.1084	0.0243	0.9095	8.16e-06	11345	TRUE	reported	textfile	19.8997
GCST90274819	Leukemia inhibitory factor levels	rs9648464	7	4467714	T	C	0.0606	0.0135	0.4384	7.16e-06	11345	TRUE	reported	textfile	20.1501
GCST90274819	Leukemia inhibitory factor levels	rs111417524	7	52054682	T	C	0.3026	0.0674	0.0139	7.14e-06	10701	TRUE	reported	textfile	20.1566
GCST90274819	Leukemia inhibitory factor levels	rs117675814	7	67523386	T	C	-0.2448	0.0544	0.018	6.8e-06	11345	TRUE	reported	textfile	20.25
GCST90274819	Leukemia inhibitory factor levels	rs11442499	8	73410768	CT	C	-0.0707	0.0157	0.6419	6.69e-06	8388	TRUE	reported	textfile	20.2787
GCST90274819	Leukemia inhibitory factor levels	rs13264315	8	109432178	A	T	0.0757	0.0158	0.6575	1.66e-06	9460	TRUE	reported	textfile	22.955
GCST90274819	Leukemia inhibitory factor levels	rs1534627	10	13969539	T	C	0.06	0.0132	0.5978	5.48e-06	11791	TRUE	reported	textfile	20.6612
GCST90274819	Leukemia inhibitory factor levels	rs74992559	10	31490202	A	G	0.1725	0.0367	0.0351	2.6e-06	11784	TRUE	reported	textfile	22.0926
GCST90274819	Leukemia inhibitory factor levels	rs11608349	12	68026044	A	T	-0.3084	0.0661	0.0168	3.08e-06	9362	TRUE	reported	textfile	21.7684
GCST90274819	Leukemia inhibitory factor levels	rs1348602	13	35704767	T	G	-0.0782	0.0173	0.2297	6.18e-06	9023	TRUE	reported	textfile	20.4325
GCST90274819	Leukemia inhibitory factor levels	rs117844161	13	88387973	A	G	0.1842	0.0408	0.9695	6.34e-06	11781	TRUE	reported	textfile	20.3826
GCST90274819	Leukemia inhibitory factor levels	rs234592	14	97087097	A	G	-0.0635	0.0136	0.5456	3.02e-06	11345	TRUE	reported	textfile	21.8007
GCST90274819	Leukemia inhibitory factor levels	rs12595568	15	38990803	T	G	-0.0652	0.0146	0.2544	7.98e-06	11792	TRUE	reported	textfile	19.943
GCST90274819	Leukemia inhibitory factor levels	rs10152968	15	60604436	A	G	0.0678	0.0153	0.7664	9.36e-06	11792	TRUE	reported	textfile	19.6371
GCST90274819	Leukemia inhibitory factor levels	rs147461732	15	80114266	A	G	0.2606	0.0583	0.0179	7.82e-06	11345	TRUE	reported	textfile	19.9807
GCST90274819	Leukemia inhibitory factor levels	rs34084384	16	29777590	A	AT	0.1331	0.0291	0.1302	4.79e-06	6879	TRUE	reported	textfile	20.9204
GCST90274819	Leukemia inhibitory factor levels	rs35337966	16	61998438	A	AT	-0.0783	0.0175	0.674	7.67e-06	7942	TRUE	reported	textfile	20.0192
GCST90274819	Leukemia inhibitory factor levels	rs150843753	16	78805709	T	G	0.1742	0.0385	0.9676	6.05e-06	11779	TRUE	reported	textfile	20.4727
GCST90274819	Leukemia inhibitory factor levels	rs7225483	17	28341679	T	G	0.0671	0.0143	0.486	2.7e-06	9849	TRUE	reported	textfile	22.0178
GCST90274819	Leukemia inhibitory factor levels	rs332426	19	6801966	A	G	0.112	0.0238	0.0899	2.53e-06	11789	TRUE	reported	textfile	22.1453
GCST90274819	Leukemia inhibitory factor levels	rs11883375	19	54851842	A	G	-0.1011	0.0197	0.1385	2.87e-07	11776	TRUE	reported	textfile	26.3372
GCST90274819	Leukemia inhibitory factor levels	rs62213023	21	43995327	T	C	-0.1676	0.0374	0.0399	7.42e-06	11345	TRUE	reported	textfile	20.0819
GCST90274820	Leukemia inhibitory factor receptor levels	rs6671847	1	161478810	A	G	-0.0604	0.0135	0.4812	7.67e-06	11336	TRUE	reported	textfile	20.0173
GCST90274820	Leukemia inhibitory factor receptor levels	rs12754806	1	238821453	A	G	0.0563	0.0122	0.4817	3.94e-06	11768	TRUE	reported	textfile	21.296
GCST90274820	Leukemia inhibitory factor receptor levels	rs78981063	2	84195883	A	G	-0.1377	0.0302	0.9558	5.13e-06	11784	TRUE	reported	textfile	20.79
GCST90274820	Leukemia inhibitory factor receptor levels	rs112883732	2	174802976	A	G	0.0639	0.0144	0.2266	9.1e-06	11784	TRUE	reported	textfile	19.6914
GCST90274820	Leukemia inhibitory factor receptor levels	rs3963364	3	12385357	A	C	-0.0951	0.0203	0.1784	2.8e-06	9453	TRUE	reported	textfile	21.9467
GCST90274820	Leukemia inhibitory factor receptor levels	rs62258077	3	58363371	T	C	-0.063	0.013	0.6603	1.26e-06	11762	TRUE	reported	textfile	23.4852
GCST90274820	Leukemia inhibitory factor receptor levels	rs4689540	4	6753471	T	C	0.0611	0.0138	0.5834	9.53e-06	11336	TRUE	reported	textfile	19.6031
GCST90274820	Leukemia inhibitory factor receptor levels	rs9313148	5	6378192	C	G	-0.0824	0.0173	0.1414	1.91e-06	11777	TRUE	reported	textfile	22.6862
GCST90274820	Leukemia inhibitory factor receptor levels	rs72730728	5	36424241	A	T	0.1414	0.0302	0.9403	2.84e-06	11336	TRUE	reported	textfile	21.9222
GCST90274820	Leukemia inhibitory factor receptor levels	rs2289779	5	38527228	T	G	0.0788	0.0134	0.5419	4.09e-09	11336	TRUE	reported	textfile	34.5814
GCST90274820	Leukemia inhibitory factor receptor levels	rs452976	5	84611579	T	C	0.0692	0.0153	0.8025	6.1e-06	11770	TRUE	reported	textfile	20.4564
GCST90274820	Leukemia inhibitory factor receptor levels	rs1645151	5	95049215	C	G	0.0745	0.0164	0.6059	5.55e-06	8809	TRUE	reported	textfile	20.636
GCST90274820	Leukemia inhibitory factor receptor levels	rs115938660	5	110784241	T	C	-0.2181	0.0467	0.0215	3.01e-06	11770	TRUE	reported	textfile	21.8111
GCST90274820	Leukemia inhibitory factor receptor levels	rs2569006	5	145246085	T	G	-0.0553	0.0125	0.4142	9.69e-06	11780	TRUE	reported	textfile	19.5718
GCST90274820	Leukemia inhibitory factor receptor levels	rs778016	6	68918580	A	G	-0.0681	0.0145	0.2875	2.65e-06	9883	TRUE	reported	textfile	22.0576
GCST90274820	Leukemia inhibitory factor receptor levels	rs73157388	7	79349730	T	C	-0.1306	0.0285	0.9229	4.6e-06	11336	TRUE	reported	textfile	20.9989
GCST90274820	Leukemia inhibitory factor receptor levels	rs1604713	8	107256388	A	C	-0.1451	0.0322	0.9399	6.6e-06	11336	TRUE	reported	textfile	20.3059
GCST90274820	Leukemia inhibitory factor receptor levels	rs1275374	8	118638630	A	G	-0.0611	0.0137	0.4056	8.2e-06	11336	TRUE	reported	textfile	19.8903
GCST90274820	Leukemia inhibitory factor receptor levels	rs117117000	8	119917062	A	G	0.1586	0.0333	0.961	1.91e-06	11784	TRUE	reported	textfile	22.6839
GCST90274820	Leukemia inhibitory factor receptor levels	rs7047277	9	14698077	T	C	0.0558	0.0126	0.6218	9.49e-06	11774	TRUE	reported	textfile	19.6122
GCST90274820	Leukemia inhibitory factor receptor levels	rs635634	9	136155000	T	C	-0.2885	0.0153	0.1918	2.61e-79	11784	TRUE	reported	textfile	355.557
GCST90274820	Leukemia inhibitory factor receptor levels	rs41307428	9	136336804	T	C	0.2027	0.0299	0.067	1.21e-11	11774	TRUE	reported	textfile	45.9584
GCST90274820	Leukemia inhibitory factor receptor levels	rs1690678	10	27930818	A	C	0.0904	0.0192	0.1109	2.5e-06	11784	TRUE	reported	textfile	22.1684
GCST90274820	Leukemia inhibitory factor receptor levels	rs1549488	11	4431867	C	G	-0.06	0.0134	0.4942	7.55e-06	11335	TRUE	reported	textfile	20.049
GCST90274820	Leukemia inhibitory factor receptor levels	rs4937122	11	126228659	T	G	0.1262	0.0248	0.9129	3.61e-07	11336	TRUE	reported	textfile	25.895
GCST90274820	Leukemia inhibitory factor receptor levels	rs143212977	12	115088443	A	G	0.2467	0.0558	0.0184	9.82e-06	11336	TRUE	reported	textfile	19.5465
GCST90274820	Leukemia inhibitory factor receptor levels	rs8059299	16	9246057	A	G	0.1051	0.0232	0.8941	5.89e-06	11336	TRUE	reported	textfile	20.5225
GCST90274820	Leukemia inhibitory factor receptor levels	rs72837682	17	7063650	T	C	-0.08	0.0172	0.7807	3.3e-06	11336	TRUE	reported	textfile	21.6333
GCST90274820	Leukemia inhibitory factor receptor levels	rs141933232	17	36964094	A	G	-0.2724	0.0546	0.0169	6.07e-07	11724	TRUE	reported	textfile	24.8902
GCST90274820	Leukemia inhibitory factor receptor levels	rs201075216	18	26174380	T	TA	-0.0817	0.018	0.8181	5.66e-06	8383	TRUE	reported	textfile	20.6015
GCST90274820	Leukemia inhibitory factor receptor levels	rs147006060	21	43780807	A	G	-0.2602	0.0566	0.0179	4.28e-06	11775	TRUE	reported	textfile	21.134
GCST90274776	Macrophage colony-stimulating factor 1 levels	rs7538029	1	110474695	A	C	0.0775	0.0165	0.2211	2.64e-06	11335	TRUE	reported	textfile	22.0615
GCST90274776	Macrophage colony-stimulating factor 1 levels	rs17610659	1	110503296	T	C	0.1684	0.0118	0.4821	3.31e-46	14286	TRUE	reported	textfile	203.667
GCST90274776	Macrophage colony-stimulating factor 1 levels	rs142421172	1	179682087	A	G	0.1439	0.031	0.044	3.45e-06	12840	TRUE	reported	textfile	21.5476
GCST90274776	Macrophage colony-stimulating factor 1 levels	rs11806838	1	190519358	T	C	0.0674	0.0152	0.185	9.24e-06	14286	TRUE	reported	textfile	19.6622
GCST90274776	Macrophage colony-stimulating factor 1 levels	rs11685487	2	8775320	T	C	0.0944	0.0196	0.1197	1.46e-06	14286	TRUE	reported	textfile	23.197
GCST90274776	Macrophage colony-stimulating factor 1 levels	rs846654	2	10646611	T	C	-0.0519	0.0114	0.5786	5.3e-06	14707	TRUE	reported	textfile	20.7265
GCST90274776	Macrophage colony-stimulating factor 1 levels	rs116443177	2	27764122	T	C	0.0827	0.0173	0.1595	1.75e-06	12403	TRUE	reported	textfile	22.8517
GCST90274776	Macrophage colony-stimulating factor 1 levels	rs115370595	2	140484970	A	G	-0.2277	0.0496	0.9815	4.42e-06	13799	TRUE	reported	textfile	21.0748
GCST90274776	Macrophage colony-stimulating factor 1 levels	rs72997796	3	1456080	C	G	0.0888	0.0192	0.1075	3.75e-06	14286	TRUE	reported	textfile	21.3906
GCST90274776	Macrophage colony-stimulating factor 1 levels	rs188348611	3	47563522	A	T	0.1847	0.0412	0.9719	7.36e-06	12354	TRUE	reported	textfile	20.0974
GCST90274776	Macrophage colony-stimulating factor 1 levels	rs76421506	3	115295680	A	G	0.0778	0.0168	0.853	3.64e-06	14286	TRUE	reported	textfile	21.4457
GCST90274776	Macrophage colony-stimulating factor 1 levels	rs74849049	3	171430935	T	G	-0.0914	0.02	0.8992	4.88e-06	14286	TRUE	reported	textfile	20.8849
GCST90274776	Macrophage colony-stimulating factor 1 levels	rs78652121	4	13713646	C	G	-0.1189	0.026	0.0697	4.81e-06	12838	TRUE	reported	textfile	20.913
GCST90274776	Macrophage colony-stimulating factor 1 levels	rs145227560	4	48122174	A	ATATGTATG	0.0701	0.015	0.3712	2.96e-06	10894	TRUE	reported	textfile	21.84
GCST90274776	Macrophage colony-stimulating factor 1 levels	rs116039112	4	154438727	A	G	0.2238	0.0504	0.016	8.98e-06	14286	TRUE	reported	textfile	19.7178
GCST90274776	Macrophage colony-stimulating factor 1 levels	rs75305583	4	183461339	T	C	-0.1493	0.0329	0.0382	5.68e-06	14286	TRUE	reported	textfile	20.5934
GCST90274776	Macrophage colony-stimulating factor 1 levels	rs10042665	5	78775099	C	G	0.0583	0.0122	0.3043	1.76e-06	14727	TRUE	reported	textfile	22.8359
GCST90274776	Macrophage colony-stimulating factor 1 levels	rs3934571	5	174229899	T	C	-0.0802	0.018	0.1143	8.37e-06	14732	TRUE	reported	textfile	19.852
GCST90274776	Macrophage colony-stimulating factor 1 levels	rs2523992	6	30075103	T	G	-0.075	0.0152	0.8323	8.05e-07	14734	TRUE	reported	textfile	24.3464
GCST90274776	Macrophage colony-stimulating factor 1 levels	rs11390042	6	90870805	CA	C	-0.0673	0.0147	0.464	4.69e-06	10894	TRUE	reported	textfile	20.9602
GCST90274776	Macrophage colony-stimulating factor 1 levels	rs7825914	8	19590012	A	G	0.054	0.0122	0.3028	9.59e-06	14732	TRUE	reported	textfile	19.5915
GCST90274776	Macrophage colony-stimulating factor 1 levels	rs12549430	8	80715263	A	G	-0.061	0.0135	0.738	6.23e-06	14286	TRUE	reported	textfile	20.417
GCST90274776	Macrophage colony-stimulating factor 1 levels	rs1605333	12	58388232	C	G	-0.0601	0.0124	0.6484	1.25e-06	13237	TRUE	reported	textfile	23.4912
GCST90274776	Macrophage colony-stimulating factor 1 levels	rs142902162	13	75660663	T	C	0.3234	0.0723	0.0106	7.71e-06	12898	TRUE	reported	textfile	20.008
GCST90274776	Macrophage colony-stimulating factor 1 levels	rs17734417	14	58461604	T	C	-0.1225	0.0265	0.9466	3.79e-06	14723	TRUE	reported	textfile	21.3688
GCST90274776	Macrophage colony-stimulating factor 1 levels	rs75869070	14	78693608	A	G	0.1151	0.0239	0.936	1.47e-06	14715	TRUE	reported	textfile	23.1929
GCST90274776	Macrophage colony-stimulating factor 1 levels	rs28673875	15	45690795	A	T	-0.2096	0.046	0.9801	5.2e-06	14236	TRUE	reported	textfile	20.7619
GCST90274776	Macrophage colony-stimulating factor 1 levels	rs34674345	15	63787216	T	C	-0.2243	0.0503	0.9814	8.22e-06	14286	TRUE	reported	textfile	19.8849
GCST90274776	Macrophage colony-stimulating factor 1 levels	rs72783071	16	60437963	T	C	-0.199	0.0414	0.0231	1.53e-06	14247	TRUE	reported	textfile	23.105
GCST90274776	Macrophage colony-stimulating factor 1 levels	rs17638424	18	3048453	A	T	0.1034	0.023	0.9329	6.94e-06	14715	TRUE	reported	textfile	20.2109
GCST90274776	Macrophage colony-stimulating factor 1 levels	rs7227917	18	45546185	A	G	-0.0872	0.0185	0.8823	2.43e-06	14286	TRUE	reported	textfile	22.2172
GCST90274776	Macrophage colony-stimulating factor 1 levels	rs117591817	19	58875573	C	G	-0.1989	0.0435	0.0348	4.82e-06	14286	TRUE	reported	textfile	20.907
GCST90274825	Macrophage inflammatory protein 1a levels	rs7537266	1	238391155	T	C	0.0615	0.0137	0.2426	7.15e-06	14294	TRUE	reported	textfile	20.1516
GCST90274825	Macrophage inflammatory protein 1a levels	rs66822987	3	63106417	T	C	0.0653	0.0144	0.2284	5.77e-06	14295	TRUE	reported	textfile	20.5637
GCST90274825	Macrophage inflammatory protein 1a levels	rs5743604	4	38801285	A	G	-0.0736	0.0135	0.7503	4.98e-08	14737	TRUE	reported	textfile	29.7227
GCST90274825	Macrophage inflammatory protein 1a levels	rs4861445	4	181734829	A	G	0.0588	0.013	0.3744	6.09e-06	14295	TRUE	reported	textfile	20.4582
GCST90274825	Macrophage inflammatory protein 1a levels	rs2853926	6	31263051	A	G	-0.0608	0.0133	0.7392	4.84e-06	14743	TRUE	reported	textfile	20.898
GCST90274825	Macrophage inflammatory protein 1a levels	rs113448118	7	1108954	A	G	0.0818	0.0179	0.1528	4.88e-06	11793	TRUE	reported	textfile	20.8834
GCST90274825	Macrophage inflammatory protein 1a levels	rs188443128	8	56763360	T	C	-0.0718	0.0151	0.4638	1.98e-06	10893	TRUE	reported	textfile	22.6097
GCST90274825	Macrophage inflammatory protein 1a levels	rs1295911	10	12075632	A	G	-0.087	0.0193	0.8805	6.55e-06	12799	TRUE	reported	textfile	20.32
GCST90274825	Macrophage inflammatory protein 1a levels	rs7917198	10	93675891	T	G	-0.0706	0.0159	0.8397	8.99e-06	14731	TRUE	reported	textfile	19.7158
GCST90274825	Macrophage inflammatory protein 1a levels	rs1125560	12	67790676	T	C	-0.0644	0.0124	0.632	2.06e-07	13863	TRUE	reported	textfile	26.9729
GCST90274825	Macrophage inflammatory protein 1a levels	rs7137828	12	111932800	T	C	-0.0837	0.0133	0.5247	3.11e-10	11344	TRUE	reported	textfile	39.6048
GCST90274825	Macrophage inflammatory protein 1a levels	rs112449949	12	130276202	T	C	-0.1932	0.0434	0.0345	8.52e-06	13394	TRUE	reported	textfile	19.8169
GCST90274825	Macrophage inflammatory protein 1a levels	rs34563790	13	25660458	G	GA	-0.0636	0.0135	0.544	2.46e-06	10894	TRUE	reported	textfile	22.1946
GCST90274825	Macrophage inflammatory protein 1a levels	rs9540456	13	66085374	A	G	0.0926	0.0181	0.8776	3.12e-07	14295	TRUE	reported	textfile	26.1737
GCST90274825	Macrophage inflammatory protein 1a levels	rs147065959	15	28291907	A	C	0.302	0.068	0.985	8.95e-06	11438	TRUE	reported	textfile	19.724
GCST90274825	Macrophage inflammatory protein 1a levels	rs78871521	16	4774017	T	C	0.1812	0.0371	0.0304	1.04e-06	13246	TRUE	reported	textfile	23.8544
GCST90274825	Macrophage inflammatory protein 1a levels	rs1143687	16	81922813	T	C	-0.1229	0.024	0.0627	3.04e-07	14743	TRUE	reported	textfile	26.2229
GCST90274825	Macrophage inflammatory protein 1a levels	rs677925	17	15741465	T	C	-0.0668	0.0143	0.7284	2.99e-06	12411	TRUE	reported	textfile	21.8213
GCST90274825	Macrophage inflammatory protein 1a levels	rs56675286	17	34358060	A	C	-0.1806	0.0325	0.0383	2.75e-08	14743	TRUE	reported	textfile	30.8794
GCST90274825	Macrophage inflammatory protein 1a levels	rs1719209	17	34412293	A	G	0.4088	0.0135	0.231	1e-200	14295	TRUE	reported	textfile	916.968
GCST90274825	Macrophage inflammatory protein 1a levels	rs76522981	17	34450780	T	C	-0.1462	0.0253	0.076	7.53e-09	14295	TRUE	reported	textfile	33.3929
GCST90274825	Macrophage inflammatory protein 1a levels	rs9911791	17	34820996	A	G	0.176	0.0162	0.8208	1.71e-27	14295	TRUE	reported	textfile	118.031
GCST90274825	Macrophage inflammatory protein 1a levels	rs2847249	18	12747235	T	C	-0.0621	0.0136	0.2605	4.97e-06	14294	TRUE	reported	textfile	20.85
GCST90274826	Matrix metalloproteinase-1 levels	rs149819211	1	21336393	A	G	-0.1601	0.0351	0.0417	5.08e-06	14744	TRUE	reported	textfile	20.805
GCST90274826	Matrix metalloproteinase-1 levels	rs12122036	1	109101434	A	T	-0.1077	0.024	0.0741	7.21e-06	14296	TRUE	reported	textfile	20.1377
GCST90274826	Matrix metalloproteinase-1 levels	rs12141791	1	156419786	A	G	0.0859	0.013	0.6981	3.9e-11	14296	TRUE	reported	textfile	43.6616
GCST90274826	Matrix metalloproteinase-1 levels	rs35530760	1	237701780	G	GT	-0.0669	0.0144	0.317	3.39e-06	11324	TRUE	reported	textfile	21.5838
GCST90274826	Matrix metalloproteinase-1 levels	rs72777396	2	10923106	A	G	0.1657	0.0364	0.9671	5.31e-06	14744	TRUE	reported	textfile	20.7225
GCST90274826	Matrix metalloproteinase-1 levels	rs6717478	2	63657053	A	T	0.1548	0.0338	0.966	4.65e-06	14742	TRUE	reported	textfile	20.9753
GCST90274826	Matrix metalloproteinase-1 levels	rs2229629	2	75116527	A	G	-0.3153	0.0673	0.0135	2.8e-06	10887	TRUE	reported	textfile	21.9492
GCST90274826	Matrix metalloproteinase-1 levels	rs189173367	3	8761961	T	C	0.3179	0.0714	0.0131	8.49e-06	11925	TRUE	reported	textfile	19.8237
GCST90274826	Matrix metalloproteinase-1 levels	rs873675	3	64991445	T	C	0.1234	0.0234	0.0684	1.34e-07	14742	TRUE	reported	textfile	27.8098
GCST90274826	Matrix metalloproteinase-1 levels	rs188626385	7	120591120	T	C	-0.2509	0.053	0.0177	2.2e-06	12935	TRUE	reported	textfile	22.4104
GCST90274826	Matrix metalloproteinase-1 levels	rs4734879	8	106583124	A	G	0.1136	0.0137	0.7422	1.11e-16	14296	TRUE	reported	textfile	68.7568
GCST90274826	Matrix metalloproteinase-1 levels	rs12380451	9	9191014	T	C	-0.0593	0.0133	0.7098	8.25e-06	14296	TRUE	reported	textfile	19.8795
GCST90274826	Matrix metalloproteinase-1 levels	rs372555709	9	87142351	T	C	0.2514	0.0566	0.0194	8.93e-06	11282	TRUE	reported	textfile	19.7287
GCST90274826	Matrix metalloproteinase-1 levels	rs10990535	9	99091009	T	C	0.0703	0.0135	0.253	1.91e-07	14734	TRUE	reported	textfile	27.1171
GCST90274826	Matrix metalloproteinase-1 levels	rs10978641	9	109554196	A	T	0.0649	0.014	0.7462	3.56e-06	14296	TRUE	reported	textfile	21.4898
GCST90274826	Matrix metalloproteinase-1 levels	rs10732827	10	85891907	A	G	0.0558	0.0124	0.3498	6.8e-06	14742	TRUE	reported	textfile	20.25
GCST90274826	Matrix metalloproteinase-1 levels	rs35959091	10	104400594	T	TA	0.0698	0.0154	0.7439	5.83e-06	11339	TRUE	reported	textfile	20.5433
GCST90274826	Matrix metalloproteinase-1 levels	rs141782294	11	102354473	A	G	0.3767	0.0445	0.9777	2.56e-17	14731	TRUE	reported	textfile	71.6591
GCST90274826	Matrix metalloproteinase-1 levels	rs77095316	11	102572180	T	G	-0.1416	0.0238	0.0705	2.69e-09	14744	TRUE	reported	textfile	35.3975
GCST90274826	Matrix metalloproteinase-1 levels	rs2155053	11	102604607	T	C	-0.3212	0.0264	0.9461	4.68e-34	14741	TRUE	reported	textfile	148.028
GCST90274826	Matrix metalloproteinase-1 levels	rs484915	11	102673248	A	T	-0.3517	0.0119	0.5613	5.73e-192	14295	TRUE	reported	textfile	873.476
GCST90274826	Matrix metalloproteinase-1 levels	rs116889819	11	102806398	A	G	-0.176	0.03	0.0455	4.45e-09	14744	TRUE	reported	textfile	34.4178
GCST90274826	Matrix metalloproteinase-1 levels	rs148908824	12	24806965	A	G	-0.2306	0.0517	0.0214	8.18e-06	12935	TRUE	reported	textfile	19.8947
GCST90274826	Matrix metalloproteinase-1 levels	rs2926741	12	57098597	T	C	-0.0704	0.0126	0.3436	2.31e-08	14296	TRUE	reported	textfile	31.2179
GCST90274826	Matrix metalloproteinase-1 levels	rs12367368	12	83594043	T	G	0.0861	0.0186	0.1146	3.67e-06	14744	TRUE	reported	textfile	21.4279
GCST90274826	Matrix metalloproteinase-1 levels	rs116350236	12	124668322	A	T	0.0639	0.0142	0.3845	6.8e-06	10717	TRUE	reported	textfile	20.25
GCST90274826	Matrix metalloproteinase-1 levels	rs9524612	13	95429892	T	C	-0.072	0.0162	0.177	8.81e-06	14296	TRUE	reported	textfile	19.7531
GCST90274826	Matrix metalloproteinase-1 levels	rs7219205	17	4351312	A	G	0.0569	0.0121	0.5023	2.57e-06	14296	TRUE	reported	textfile	22.1133
GCST90274826	Matrix metalloproteinase-1 levels	rs56215832	18	11644433	C	G	-0.0671	0.015	0.5715	7.7e-06	11767	TRUE	reported	textfile	20.0107
GCST90274826	Matrix metalloproteinase-1 levels	rs11673125	19	14763748	T	C	-0.0585	0.0127	0.296	4.1e-06	14741	TRUE	reported	textfile	21.218
GCST90274826	Matrix metalloproteinase-1 levels	rs58811245	20	60732102	T	C	-0.1051	0.0234	0.9266	7.07e-06	14723	TRUE	reported	textfile	20.1731
GCST90274827	Matrix metalloproteinase-10 levels	rs12567824	1	159990022	A	C	0.07	0.0153	0.822	4.76e-06	14296	TRUE	reported	textfile	20.9321
GCST90274827	Matrix metalloproteinase-10 levels	rs1356799	2	140567666	T	G	-0.069	0.015	0.7974	4.22e-06	13869	TRUE	reported	textfile	21.16
GCST90274827	Matrix metalloproteinase-10 levels	rs7683424	4	187115945	A	G	0.054	0.0121	0.4046	8.09e-06	14296	TRUE	reported	textfile	19.9167
GCST90274827	Matrix metalloproteinase-10 levels	rs80346512	5	668045	A	G	-0.4022	0.0779	0.982	2.43e-07	8534	TRUE	reported	textfile	26.6569
GCST90274827	Matrix metalloproteinase-10 levels	rs181816009	6	31423412	A	G	-0.1769	0.0358	0.0368	7.76e-07	11985	TRUE	reported	textfile	24.4168
GCST90274827	Matrix metalloproteinase-10 levels	rs41285646	6	32551603	A	G	0.106	0.0208	0.2799	3.47e-07	8978	TRUE	reported	textfile	25.9708
GCST90274827	Matrix metalloproteinase-10 levels	rs112062276	6	134160498	T	G	0.1203	0.0249	0.0601	1.36e-06	14733	TRUE	reported	textfile	23.3417
GCST90274827	Matrix metalloproteinase-10 levels	rs138847931	6	167150835	T	C	-0.3484	0.0769	0.9866	5.88e-06	11439	TRUE	reported	textfile	20.526
GCST90274827	Matrix metalloproteinase-10 levels	rs11771706	7	13720685	A	C	0.2157	0.0482	0.9813	7.64e-06	14744	TRUE	reported	textfile	20.0266
GCST90274827	Matrix metalloproteinase-10 levels	rs137899039	8	73477880	T	TAC	0.0669	0.0145	0.301	3.95e-06	11325	TRUE	reported	textfile	21.2871
GCST90274827	Matrix metalloproteinase-10 levels	rs112327130	8	77953661	C	G	-0.2862	0.0608	0.0153	2.51e-06	12456	TRUE	reported	textfile	22.1581
GCST90274827	Matrix metalloproteinase-10 levels	rs55942631	8	99434029	T	G	0.1032	0.023	0.9147	7.22e-06	14296	TRUE	reported	textfile	20.1328
GCST90274827	Matrix metalloproteinase-10 levels	rs72699188	9	6176871	C	G	-0.0931	0.0166	0.8507	2.04e-08	14744	TRUE	reported	textfile	31.4545
GCST90274827	Matrix metalloproteinase-10 levels	rs10971521	9	33470408	A	G	-0.0585	0.0132	0.2739	9.34e-06	14725	TRUE	reported	textfile	19.641
GCST90274827	Matrix metalloproteinase-10 levels	rs112966738	9	81249363	T	C	0.2201	0.0486	0.9801	5.93e-06	14296	TRUE	reported	textfile	20.5101
GCST90274827	Matrix metalloproteinase-10 levels	rs34387740	9	136375396	A	G	0.0845	0.019	0.1751	8.69e-06	11345	TRUE	reported	textfile	19.7791
GCST90274827	Matrix metalloproteinase-10 levels	rs55804377	10	1063892	A	G	-0.2185	0.0469	0.0185	3.18e-06	14741	TRUE	reported	textfile	21.7049
GCST90274827	Matrix metalloproteinase-10 levels	rs11225354	11	102510046	T	C	0.2957	0.0181	0.879	5.38e-60	14296	TRUE	reported	textfile	266.898
GCST90274827	Matrix metalloproteinase-10 levels	rs17860955	11	102649482	T	C	1.1371	0.047	0.983	2.6e-129	14256	TRUE	reported	textfile	585.331
GCST90274827	Matrix metalloproteinase-10 levels	rs17099622	11	102700352	A	G	-0.2064	0.0233	0.9296	8.12e-19	14296	TRUE	reported	textfile	78.4707
GCST90274827	Matrix metalloproteinase-10 levels	rs142915220	11	102881952	A	G	-0.3256	0.0494	0.9794	4.37e-11	13809	TRUE	reported	textfile	43.4425
GCST90274827	Matrix metalloproteinase-10 levels	rs201718957	12	29855732	T	TA	0.1535	0.0311	0.0581	7.99e-07	10894	TRUE	reported	textfile	24.361
GCST90274827	Matrix metalloproteinase-10 levels	rs7966257	12	111251437	C	G	-0.0819	0.0178	0.1335	4.2e-06	14295	TRUE	reported	textfile	21.1703
GCST90274827	Matrix metalloproteinase-10 levels	rs192820441	12	117560675	A	G	0.2701	0.0603	0.9874	7.49e-06	13394	TRUE	reported	textfile	20.0639
GCST90274827	Matrix metalloproteinase-10 levels	rs3742926	14	33014869	T	C	-0.0912	0.0196	0.0978	3.27e-06	14744	TRUE	reported	textfile	21.651
GCST90274827	Matrix metalloproteinase-10 levels	rs2584662	17	47470487	A	C	-0.0597	0.0122	0.585	9.91e-07	14296	TRUE	reported	textfile	23.9458
GCST90274827	Matrix metalloproteinase-10 levels	rs516316	19	49206145	C	G	0.1003	0.0117	0.4452	1.01e-17	14742	TRUE	reported	textfile	73.4903
GCST90274827	Matrix metalloproteinase-10 levels	rs113958571	20	20711695	A	G	-0.2315	0.0503	0.0188	4.18e-06	14296	TRUE	reported	textfile	21.182
GCST90274827	Matrix metalloproteinase-10 levels	rs139747874	20	37234290	T	C	-0.2523	0.0567	0.9867	8.6e-06	13422	TRUE	reported	textfile	19.8001
GCST90274822	Monocyte chemoattractant protein 2 levels	rs78743764	1	3301962	A	C	-0.2226	0.048	0.019	3.53e-06	13656	TRUE	reported	textfile	21.5064
GCST90274822	Monocyte chemoattractant protein 2 levels	rs12075	1	159175354	A	G	-0.0973	0.0116	0.5553	4.95e-17	14733	TRUE	reported	textfile	70.3574
GCST90274822	Monocyte chemoattractant protein 2 levels	rs6690229	1	175086461	A	G	0.0563	0.0125	0.405	6.67e-06	13240	TRUE	reported	textfile	20.286
GCST90274822	Monocyte chemoattractant protein 2 levels	rs6685547	1	224882124	A	G	0.1462	0.0289	0.0505	4.22e-07	13239	TRUE	reported	textfile	25.5917
GCST90274822	Monocyte chemoattractant protein 2 levels	rs7538845	1	238880980	C	G	0.0566	0.0122	0.6032	3.5e-06	14288	TRUE	reported	textfile	21.5235
GCST90274822	Monocyte chemoattractant protein 2 levels	rs79965992	2	43748079	A	G	0.1092	0.0233	0.0823	2.78e-06	12851	TRUE	reported	textfile	21.9651
GCST90274822	Monocyte chemoattractant protein 2 levels	rs7557474	2	230344423	T	C	-0.0805	0.0179	0.8519	6.89e-06	12851	TRUE	reported	textfile	20.2249
GCST90274822	Monocyte chemoattractant protein 2 levels	rs138884871	3	47071457	T	C	0.2198	0.0473	0.0188	3.37e-06	13672	TRUE	reported	textfile	21.594
GCST90274822	Monocyte chemoattractant protein 2 levels	rs62320291	4	106578139	C	G	0.1198	0.027	0.0668	9.12e-06	14288	TRUE	reported	textfile	19.6873
GCST90274822	Monocyte chemoattractant protein 2 levels	rs77635208	4	139812379	T	C	0.1467	0.0331	0.9627	9.34e-06	14717	TRUE	reported	textfile	19.6428
GCST90274822	Monocyte chemoattractant protein 2 levels	rs2548023	5	33831973	A	G	-0.076	0.0169	0.2077	6.89e-06	11773	TRUE	reported	textfile	20.2234
GCST90274822	Monocyte chemoattractant protein 2 levels	rs407595	5	125099527	A	C	0.0697	0.0147	0.2073	2.12e-06	14287	TRUE	reported	textfile	22.4818
GCST90274822	Monocyte chemoattractant protein 2 levels	rs145516279	5	147351915	A	G	0.2225	0.048	0.979	3.56e-06	14288	TRUE	reported	textfile	21.4871
GCST90274822	Monocyte chemoattractant protein 2 levels	rs33190	5	158103877	A	T	0.0636	0.0142	0.5779	7.5e-06	12403	TRUE	reported	textfile	20.0603
GCST90274822	Monocyte chemoattractant protein 2 levels	rs12523126	5	165649355	A	T	0.1121	0.0232	0.0746	1.35e-06	14288	TRUE	reported	textfile	23.3472
GCST90274822	Monocyte chemoattractant protein 2 levels	rs142168130	6	157080026	A	G	0.2289	0.0502	0.0176	5.12e-06	14288	TRUE	reported	textfile	20.7914
GCST90274822	Monocyte chemoattractant protein 2 levels	rs79567569	6	167056258	A	C	-0.3284	0.0669	0.9877	9.16e-07	13386	TRUE	reported	textfile	24.0965
GCST90274822	Monocyte chemoattractant protein 2 levels	rs4722985	7	30472091	T	C	-0.0626	0.0133	0.709	2.52e-06	14288	TRUE	reported	textfile	22.1537
GCST90274822	Monocyte chemoattractant protein 2 levels	rs200967074	8	14666417	T	G	0.1113	0.0251	0.922	9.24e-06	12201	TRUE	reported	textfile	19.6627
GCST90274822	Monocyte chemoattractant protein 2 levels	rs181726805	9	95657986	A	G	-0.2479	0.0536	0.9838	3.75e-06	14736	TRUE	reported	textfile	21.3906
GCST90274822	Monocyte chemoattractant protein 2 levels	rs4639861	10	1806711	A	G	0.0796	0.0177	0.1379	6.89e-06	14287	TRUE	reported	textfile	20.2246
GCST90274822	Monocyte chemoattractant protein 2 levels	rs72804061	10	73686196	A	G	0.2066	0.0461	0.9801	7.41e-06	13870	TRUE	reported	textfile	20.0844
GCST90274822	Monocyte chemoattractant protein 2 levels	rs4881851	11	51591666	T	C	0.127	0.0286	0.1154	8.97e-06	8333	TRUE	reported	textfile	19.7186
GCST90274822	Monocyte chemoattractant protein 2 levels	rs948962	11	76919478	A	C	0.0544	0.0119	0.4764	4.84e-06	14736	TRUE	reported	textfile	20.898
GCST90274822	Monocyte chemoattractant protein 2 levels	rs143648571	11	92627436	C	G	-0.2479	0.0554	0.0172	7.65e-06	13801	TRUE	reported	textfile	20.0232
GCST90274822	Monocyte chemoattractant protein 2 levels	rs75573205	11	101424282	C	G	0.1906	0.0408	0.976	2.99e-06	14725	TRUE	reported	textfile	21.8236
GCST90274822	Monocyte chemoattractant protein 2 levels	rs73178812	13	37832221	T	C	0.1047	0.0232	0.0744	6.39e-06	14288	TRUE	reported	textfile	20.3665
GCST90274822	Monocyte chemoattractant protein 2 levels	rs147984424	14	105233374	A	G	-0.4143	0.0934	0.9888	9.17e-06	8829	TRUE	reported	textfile	19.676
GCST90274822	Monocyte chemoattractant protein 2 levels	rs2001616	15	45404066	A	G	0.089	0.0197	0.8982	6.25e-06	14735	TRUE	reported	textfile	20.4102
GCST90274822	Monocyte chemoattractant protein 2 levels	rs112168535	16	4704769	T	C	-0.1553	0.0316	0.9555	8.9e-07	13670	TRUE	reported	textfile	24.1529
GCST90274822	Monocyte chemoattractant protein 2 levels	rs11861137	16	17250485	T	C	-0.0537	0.0121	0.3884	9.08e-06	14729	TRUE	reported	textfile	19.696
GCST90274822	Monocyte chemoattractant protein 2 levels	rs9889517	17	4704175	A	G	0.0609	0.0121	0.4783	4.83e-07	14288	TRUE	reported	textfile	25.3317
GCST90274822	Monocyte chemoattractant protein 2 levels	rs9891330	17	32484800	C	G	-0.0652	0.0127	0.4178	2.84e-07	14277	TRUE	reported	textfile	26.3565
GCST90274822	Monocyte chemoattractant protein 2 levels	rs143878332	17	32525695	A	G	0.3818	0.0482	0.9733	2.35e-15	11538	TRUE	reported	textfile	62.7448
GCST90274822	Monocyte chemoattractant protein 2 levels	rs72825048	17	32571230	A	G	-0.812	0.0268	0.0508	1e-200	14734	TRUE	reported	textfile	918
GCST90274822	Monocyte chemoattractant protein 2 levels	rs2190970	17	32594663	T	C	0.7035	0.0214	0.9209	1e-200	14736	TRUE	reported	textfile	1080.69
GCST90274822	Monocyte chemoattractant protein 2 levels	rs159298	17	32707967	A	C	-0.1116	0.0173	0.868	1.11e-10	14736	TRUE	reported	textfile	41.6137
GCST90274822	Monocyte chemoattractant protein 2 levels	rs35904471	17	76944702	T	C	0.0761	0.0165	0.2662	3.99e-06	11337	TRUE	reported	textfile	21.2717
GCST90274822	Monocyte chemoattractant protein 2 levels	rs12326052	18	6588865	T	C	-0.1199	0.0267	0.9372	7.1e-06	14288	TRUE	reported	textfile	20.1658
GCST90274822	Monocyte chemoattractant protein 2 levels	rs80131163	18	31677370	A	G	0.1962	0.0399	0.9686	8.77e-07	14730	TRUE	reported	textfile	24.1798
GCST90274822	Monocyte chemoattractant protein 2 levels	rs141574903	18	65682390	A	C	-0.2158	0.0487	0.981	9.37e-06	14243	TRUE	reported	textfile	19.6356
GCST90274822	Monocyte chemoattractant protein 2 levels	rs75580960	19	2151761	T	C	-0.0904	0.0188	0.8703	1.52e-06	13224	TRUE	reported	textfile	23.1218
GCST90274822	Monocyte chemoattractant protein 2 levels	rs74350159	21	36741897	A	G	0.2798	0.0608	0.012	4.19e-06	13801	TRUE	reported	textfile	21.1782
GCST90274822	Monocyte chemoattractant protein 2 levels	rs79097546	22	19662319	T	C	-0.258	0.0569	0.9864	5.78e-06	14249	TRUE	reported	textfile	20.5596
GCST90274821	Monocyte chemoattractant protein-1 levels	rs35506192	1	21745996	A	AGT	-0.0862	0.0178	0.6817	1.28e-06	10407	TRUE	reported	textfile	23.4517
GCST90274821	Monocyte chemoattractant protein-1 levels	rs12075	1	159175354	A	G	0.1694	0.0113	0.5552	8.39e-51	14730	TRUE	reported	textfile	224.735
GCST90274821	Monocyte chemoattractant protein-1 levels	rs142018247	2	114120803	T	C	0.1966	0.0442	0.02	8.67e-06	14726	TRUE	reported	textfile	19.7844
GCST90274821	Monocyte chemoattractant protein-1 levels	rs4682862	3	42877413	A	G	0.0576	0.0122	0.6154	2.34e-06	14285	TRUE	reported	textfile	22.2908
GCST90274821	Monocyte chemoattractant protein-1 levels	rs1846616	3	46032441	A	T	0.0856	0.0119	0.362	6.33e-13	14719	TRUE	reported	textfile	51.7432
GCST90274821	Monocyte chemoattractant protein-1 levels	rs35728689	3	46390228	A	G	0.3004	0.0198	0.0959	5.44e-52	14732	TRUE	reported	textfile	230.181
GCST90274821	Monocyte chemoattractant protein-1 levels	rs181998213	3	46519788	T	C	0.3723	0.0695	0.9872	8.47e-08	14285	TRUE	reported	textfile	28.6957
GCST90274821	Monocyte chemoattractant protein-1 levels	rs9811380	3	128321226	A	G	-0.0584	0.0131	0.7146	8.27e-06	14284	TRUE	reported	textfile	19.8739
GCST90274821	Monocyte chemoattractant protein-1 levels	rs7619350	3	132269435	A	G	0.0986	0.0201	0.118	9.32e-07	11764	TRUE	reported	textfile	24.0637
GCST90274821	Monocyte chemoattractant protein-1 levels	rs149604038	3	185463545	C	G	-0.2813	0.0556	0.9851	4.21e-07	13798	TRUE	reported	textfile	25.597
GCST90274821	Monocyte chemoattractant protein-1 levels	rs207311	4	19075878	T	C	0.0579	0.0126	0.6697	4.32e-06	14285	TRUE	reported	textfile	21.1162
GCST90274821	Monocyte chemoattractant protein-1 levels	rs148307902	5	2885014	A	G	0.2553	0.0538	0.0243	2.08e-06	13798	TRUE	reported	textfile	22.5184
GCST90274821	Monocyte chemoattractant protein-1 levels	rs72730728	5	36424241	A	T	0.1238	0.0272	0.9416	5.33e-06	14285	TRUE	reported	textfile	20.7159
GCST90274821	Monocyte chemoattractant protein-1 levels	rs34116106	5	92851390	A	AT	0.0626	0.014	0.6262	7.77e-06	10894	TRUE	reported	textfile	19.9937
GCST90274821	Monocyte chemoattractant protein-1 levels	rs2544916	5	100158495	A	T	0.1653	0.0366	0.9698	6.29e-06	14720	TRUE	reported	textfile	20.3978
GCST90274821	Monocyte chemoattractant protein-1 levels	rs146186562	6	20408729	T	G	-0.2293	0.0497	0.9789	3.96e-06	14285	TRUE	reported	textfile	21.2861
GCST90274821	Monocyte chemoattractant protein-1 levels	rs352082	6	114180646	C	G	0.0788	0.0178	0.1269	9.56e-06	14284	TRUE	reported	textfile	19.598
GCST90274821	Monocyte chemoattractant protein-1 levels	rs9942602	7	17977054	T	C	0.0618	0.0117	0.4922	1.28e-07	14728	TRUE	reported	textfile	27.9001
GCST90274821	Monocyte chemoattractant protein-1 levels	rs77344300	9	78838039	T	C	-0.1381	0.0293	0.0491	2.44e-06	14733	TRUE	reported	textfile	22.2153
GCST90274821	Monocyte chemoattractant protein-1 levels	rs117510656	11	87277670	T	C	-0.2587	0.0562	0.9806	4.16e-06	14285	TRUE	reported	textfile	21.1895
GCST90274821	Monocyte chemoattractant protein-1 levels	rs11214549	11	113108311	A	G	-0.1673	0.0376	0.0305	8.61e-06	14732	TRUE	reported	textfile	19.7978
GCST90274821	Monocyte chemoattractant protein-1 levels	rs12367122	12	30998369	A	G	0.0739	0.0159	0.1756	3.35e-06	14284	TRUE	reported	textfile	21.602
GCST90274821	Monocyte chemoattractant protein-1 levels	rs34292320	13	43553825	T	C	-0.0684	0.0134	0.2742	3.32e-07	14285	TRUE	reported	textfile	26.0557
GCST90274821	Monocyte chemoattractant protein-1 levels	rs9324105	14	29273195	T	C	-0.0775	0.0175	0.1395	9.49e-06	14285	TRUE	reported	textfile	19.6122
GCST90274821	Monocyte chemoattractant protein-1 levels	rs34085806	15	91389656	CT	C	-0.0785	0.016	0.4529	9.28e-07	10894	TRUE	reported	textfile	24.0713
GCST90274821	Monocyte chemoattractant protein-1 levels	rs117265389	16	4938452	C	G	0.1734	0.0377	0.0256	4.24e-06	14733	TRUE	reported	textfile	21.1551
GCST90274821	Monocyte chemoattractant protein-1 levels	rs11870164	17	32567679	T	C	0.0751	0.013	0.2772	7.61e-09	14733	TRUE	reported	textfile	33.3728
GCST90274821	Monocyte chemoattractant protein-1 levels	rs190108694	18	75133468	A	G	-0.2084	0.0455	0.0286	4.64e-06	11325	TRUE	reported	textfile	20.9784
GCST90274821	Monocyte chemoattractant protein-1 levels	rs79697698	20	9086080	T	C	-0.348	0.0653	0.0136	9.86e-08	13752	TRUE	reported	textfile	28.4009
GCST90274821	Monocyte chemoattractant protein-1 levels	rs77128226	20	15213518	T	C	-0.1063	0.0218	0.0875	1.08e-06	14285	TRUE	reported	textfile	23.7768
GCST90274821	Monocyte chemoattractant protein-1 levels	rs1788443	21	43981957	T	C	-0.0537	0.0119	0.5055	6.4e-06	14285	TRUE	reported	textfile	20.3636
[truncated: 947 more rows]

## Sheet: Supplementary Table 6a
			Supplementary Table 6a.21 immune cells were shown to be Risk factors on Polymyositis
id.exposure	id.outcome	outcome	exposure	method	nsnp	b	se	pval	lo_ci	up_ci	or	or_lci95	or_uci95	fdr_qval	fdr_significant
ebi-a-GCST90001522	VNrlP9	PM	CD33- HLA DR- AC	Inverse variance weighted	21	0.348781	0.0978697	0.000365624	0.156956	0.540605	1.41734	1.16994	1.71705	0.0113343	TRUE
ebi-a-GCST90001893	VNrlP9	PM	CD28 on CD28+ CD45RA- CD8br	Inverse variance weighted	17	0.465149	0.159511	0.0035445	0.152507	0.777791	1.59225	1.16475	2.17666	0.0219759	TRUE
ebi-a-GCST90002116	VNrlP9	PM	HLA DR on B cell	Inverse variance weighted	22	0.382098	0.128307	0.00290135	0.130616	0.633579	1.46536	1.13953	1.88434	0.0219759	TRUE
ebi-a-GCST90001398	VNrlP9	PM	Unsw mem AC	Inverse variance weighted	20	0.376452	0.136633	0.00586564	0.108651	0.644253	1.45711	1.11477	1.90456	0.0259764	TRUE
ebi-a-GCST90001445	VNrlP9	PM	IgD- CD38- %B cell	Inverse variance weighted	12	0.562168	0.216766	0.0095025	0.137305	0.98703	1.75447	1.14718	2.68325	0.0368222	TRUE
ebi-a-GCST90001528	VNrlP9	PM	CD33dim HLA DR+ CD11b- %CD33dim HLA DR+	Inverse variance weighted	24	0.116771	0.0462566	0.0115893	0.0261076	0.207434	1.12386	1.02645	1.23052	0.0399188	TRUE
ebi-a-GCST90001404	VNrlP9	PM	PB/PC %B cell	Inverse variance weighted	26	0.206592	0.0934911	0.0271223	0.0233498	0.389835	1.22948	1.02362	1.47674	0.0444251	TRUE
ebi-a-GCST90001464	VNrlP9	PM	CD86+ myeloid DC AC	Inverse variance weighted	21	0.169411	0.07493	0.023764	0.0225482	0.316274	1.18461	1.0228	1.37201	0.0444251	TRUE
ebi-a-GCST90001672	VNrlP9	PM	CD39+ CD8br AC	Inverse variance weighted	24	0.174344	0.0787415	0.02682	0.0200104	0.328677	1.19046	1.02021	1.38913	0.0444251	TRUE
ebi-a-GCST90001687	VNrlP9	PM	CD28- CD8br AC	Inverse variance weighted	14	0.613321	0.250826	0.0144771	0.121701	1.10494	1.84655	1.12942	3.01904	0.0444251	TRUE
ebi-a-GCST90001726	VNrlP9	PM	CD19 on IgD+ CD38-	Inverse variance weighted	31	0.130054	0.0553265	0.01874	0.021614	0.238494	1.13889	1.02185	1.26934	0.0444251	TRUE
ebi-a-GCST90001792	VNrlP9	PM	CD25 on unsw mem	Inverse variance weighted	24	0.136309	0.0617279	0.0272283	0.0153227	0.257296	1.14604	1.01544	1.29343	0.0444251	TRUE
ebi-a-GCST90002061	VNrlP9	PM	CD4 on CD39+ CD4+	Inverse variance weighted	27	0.242036	0.100505	0.0160316	0.0450459	0.439026	1.27384	1.04608	1.5512	0.0444251	TRUE
ebi-a-GCST90002111	VNrlP9	PM	HLA DR on CD33dim HLA DR+ CD11b-	Inverse variance weighted	18	0.238673	0.10375	0.0214227	0.0353219	0.442023	1.26956	1.03595	1.55585	0.0444251	TRUE
ebi-a-GCST90001773	VNrlP9	PM	CD24 on sw mem	Inverse variance weighted	38	0.13759	0.0639053	0.0313165	0.0123355	0.262844	1.1475	1.01241	1.30062	0.0462291	TRUE
ebi-a-GCST90001435	VNrlP9	PM	PB/PC %lymphocyte	Inverse variance weighted	18	0.121042	0.0593782	0.0415003	0.00466098	0.237424	1.12867	1.00467	1.26798	0.0493836	TRUE
ebi-a-GCST90001683	VNrlP9	PM	CD127- CD8br %CD8br	Inverse variance weighted	14	0.223448	0.10795	0.0384606	0.011865	0.43503	1.25038	1.01194	1.54501	0.0493836	TRUE
ebi-a-GCST90001725	VNrlP9	PM	CD19 on IgD+ CD24-	Inverse variance weighted	25	0.105395	0.053248	0.0477804	0.00102854	0.209761	1.11115	1.00103	1.23338	0.0493836	TRUE
ebi-a-GCST90001986	VNrlP9	PM	CD14 on CD14+ CD16- monocyte	Inverse variance weighted	16	0.327871	0.166833	0.0493836	0.00087835	0.654863	1.38801	1.00088	1.92488	0.0493836	TRUE
ebi-a-GCST90002004	VNrlP9	PM	CCR2 on CD14+ CD16- monocyte	Inverse variance weighted	27	0.0987256	0.0493684	0.0455246	0.00196361	0.195488	1.10376	1.00197	1.2159	0.0493836	TRUE
ebi-a-GCST90002102	VNrlP9	PM	CD45RA on resting Treg	Inverse variance weighted	29	0.0990201	0.0481445	0.0397122	0.004657	0.193383	1.10409	1.00467	1.21335	0.0493836	TRUE

## Sheet: Supplementary Table 6b
		Supplementary Table 6b.Sensitivity Analysis of immune cells as Protect Factors
id.exposure	method	Q	Q_df	Q_pval	outcome	pleio_exposure	egger_intercept	se	pleio_pval
ebi-a-GCST90001451	Inverse variance weighted	12.6799	22	0.941706	PM	CD62L- monocyte %monocyte	0.0687113	0.0600602	0.265481
ebi-a-GCST90001451	MR Egger	11.3711	21	0.955065	PM	CD62L- monocyte %monocyte	0.0687113	0.0600602	0.265481
ebi-a-GCST90001475	Inverse variance weighted	71.2432	20	1.13988e-07	PM	HLA DR++ monocyte %monocyte	0.040574	0.0999847	0.689422
ebi-a-GCST90001475	MR Egger	70.631	19	7.22209e-08	PM	HLA DR++ monocyte %monocyte	0.040574	0.0999847	0.689422
ebi-a-GCST90001916	Inverse variance weighted	13.4056	12	0.340261	PM	CD45 on CD4+	0.0512053	0.0850413	0.559299
ebi-a-GCST90001916	MR Egger	12.9779	11	0.294774	PM	CD45 on CD4+	0.0512053	0.0850413	0.559299
ebi-a-GCST90001973	Inverse variance weighted	33.9265	24	0.085984	PM	FSC-A on CD4+	-0.00270484	0.041716	0.948862
ebi-a-GCST90001973	MR Egger	33.9203	23	0.0663196	PM	FSC-A on CD4+	-0.00270484	0.041716	0.948862
ebi-a-GCST90001985	Inverse variance weighted	35.3031	28	0.161214	PM	CD40 on monocytes	0.00703738	0.0404019	0.86302
ebi-a-GCST90001985	MR Egger	35.2635	27	0.132316	PM	CD40 on monocytes	0.00703738	0.0404019	0.86302
ebi-a-GCST90002036	Inverse variance weighted	16.8976	25	0.885475	PM	CD80 on CD62L+ myeloid DC	0.0211795	0.0363179	0.565219
ebi-a-GCST90002036	MR Egger	16.5575	24	0.866912	PM	CD80 on CD62L+ myeloid DC	0.0211795	0.0363179	0.565219
ebi-a-GCST90002053	Inverse variance weighted	13.3666	15	0.574002	PM	CD45 on CD33br HLA DR+	0.0317157	0.041963	0.462296
ebi-a-GCST90002053	MR Egger	12.7954	14	0.542694	PM	CD45 on CD33br HLA DR+	0.0317157	0.041963	0.462296
ebi-a-GCST90002056	Inverse variance weighted	30.7106	23	0.13007	PM	CD8 on EM CD8br	-0.0501061	0.0534894	0.359059
ebi-a-GCST90002056	MR Egger	29.5327	22	0.130272	PM	CD8 on EM CD8br	-0.0501061	0.0534894	0.359059
ebi-a-GCST90002090	Inverse variance weighted	22.9108	21	0.348755	PM	CD11c on granulocyte	-0.0338228	0.0474577	0.484268
ebi-a-GCST90002090	MR Egger	22.3433	20	0.322176	PM	CD11c on granulocyte	-0.0338228	0.0474577	0.484268
ebi-a-GCST90002112	Inverse variance weighted	15.7091	11	0.152277	PM	HLA DR on CD33- HLA DR+	0.0529566	0.0654046	0.436967
ebi-a-GCST90002112	MR Egger	14.7426	10	0.14173	PM	HLA DR on CD33- HLA DR+	0.0529566	0.0654046	0.436967

## Sheet: Supplementary Table 6c
		Supplementary Table 6c.Sensitivity Analysis of immune cells as Risk Factors
id.exposure	method	Q	Q_df	Q_pval	outcome	exposure	egger_intercept	se	pleio_pval
ebi-a-GCST90001398	Inverse variance weighted	13.0148	19	0.837811	outcome	Unsw mem AC	-0.00163039	0.0510879	0.974892
ebi-a-GCST90001398	MR Egger	13.0138	18	0.790752	outcome	Unsw mem AC	-0.00163039	0.0510879	0.974892
ebi-a-GCST90001404	Inverse variance weighted	32.8564	25	0.134697	outcome	PB/PC %B cell	0.0103306	0.0474376	0.829447
ebi-a-GCST90001404	MR Egger	32.7916	24	0.108547	outcome	PB/PC %B cell	0.0103306	0.0474376	0.829447
ebi-a-GCST90001435	Inverse variance weighted	18.6014	17	0.351885	outcome	PB/PC %lymphocyte	0.0103006	0.0375895	0.787569
ebi-a-GCST90001435	MR Egger	18.5145	16	0.29464	outcome	PB/PC %lymphocyte	0.0103006	0.0375895	0.787569
ebi-a-GCST90001445	Inverse variance weighted	14.0191	11	0.231936	outcome	IgD- CD38- %B cell	-0.0074885	0.0944796	0.938389
ebi-a-GCST90001445	MR Egger	14.0103	10	0.17252	outcome	IgD- CD38- %B cell	-0.0074885	0.0944796	0.938389
ebi-a-GCST90001464	Inverse variance weighted	16.4423	20	0.688834	outcome	CD86+ myeloid DC AC	-0.0232328	0.0412311	0.579699
ebi-a-GCST90001464	MR Egger	16.1248	19	0.648937	outcome	CD86+ myeloid DC AC	-0.0232328	0.0412311	0.579699
ebi-a-GCST90001522	Inverse variance weighted	18.2333	20	0.572045	outcome	CD33- HLA DR- AC	-0.105642	0.0629086	0.109466
ebi-a-GCST90001522	MR Egger	15.4133	19	0.695994	outcome	CD33- HLA DR- AC	-0.105642	0.0629086	0.109466
ebi-a-GCST90001528	Inverse variance weighted	22.8136	23	0.4717	outcome	CD33dim HLA DR+ CD11b- %CD33dim HLA DR+	0.0448484	0.0367978	0.235836
ebi-a-GCST90001528	MR Egger	21.3282	22	0.500544	outcome	CD33dim HLA DR+ CD11b- %CD33dim HLA DR+	0.0448484	0.0367978	0.235836
ebi-a-GCST90001672	Inverse variance weighted	14.3868	23	0.915258	outcome	CD39+ CD8br AC	-0.0198372	0.0426148	0.646148
ebi-a-GCST90001672	MR Egger	14.1701	22	0.895333	outcome	CD39+ CD8br AC	-0.0198372	0.0426148	0.646148
ebi-a-GCST90001683	Inverse variance weighted	8.58648	13	0.803408	outcome	CD127- CD8br %CD8br	0.0140176	0.0462962	0.767241
ebi-a-GCST90001683	MR Egger	8.49481	12	0.745367	outcome	CD127- CD8br %CD8br	0.0140176	0.0462962	0.767241
ebi-a-GCST90001687	Inverse variance weighted	22.3707	13	0.049877	outcome	CD28- CD8br AC	-0.0455698	0.137182	0.745481
ebi-a-GCST90001687	MR Egger	22.1669	12	0.0356913	outcome	CD28- CD8br AC	-0.0455698	0.137182	0.745481
ebi-a-GCST90001725	Inverse variance weighted	17.4009	24	0.831067	outcome	CD19 on IgD+ CD24-	-0.00917652	0.0328906	0.782737
ebi-a-GCST90001725	MR Egger	17.3231	23	0.793103	outcome	CD19 on IgD+ CD24-	-0.00917652	0.0328906	0.782737
ebi-a-GCST90001726	Inverse variance weighted	19.9562	30	0.917677	outcome	CD19 on IgD+ CD38-	-0.000848671	0.0345039	0.980545
ebi-a-GCST90001726	MR Egger	19.9556	29	0.894302	outcome	CD19 on IgD+ CD38-	-0.000848671	0.0345039	0.980545
ebi-a-GCST90001773	Inverse variance weighted	35.0209	37	0.562124	outcome	CD24 on sw mem	-0.00361904	0.0288836	0.900985
ebi-a-GCST90001773	MR Egger	35.0052	36	0.515748	outcome	CD24 on sw mem	-0.00361904	0.0288836	0.900985
ebi-a-GCST90001792	Inverse variance weighted	29.7401	23	0.15701	outcome	CD25 on unsw mem	0.0318208	0.0349638	0.37263
ebi-a-GCST90001792	MR Egger	28.661	22	0.154797	outcome	CD25 on unsw mem	0.0318208	0.0349638	0.37263
ebi-a-GCST90001893	Inverse variance weighted	12.224	16	0.728421	outcome	CD28 on CD28+ CD45RA- CD8br	-0.051594	0.0629221	0.425074
ebi-a-GCST90001893	MR Egger	11.5517	15	0.712599	outcome	CD28 on CD28+ CD45RA- CD8br	-0.051594	0.0629221	0.425074
ebi-a-GCST90001986	Inverse variance weighted	21.1881	15	0.130927	outcome	CD14 on CD14+ CD16- monocyte	-0.0191255	0.0682737	0.783475
ebi-a-GCST90001986	MR Egger	21.07	14	0.0998523	outcome	CD14 on CD14+ CD16- monocyte	-0.0191255	0.0682737	0.783475
ebi-a-GCST90002004	Inverse variance weighted	40.8105	26	0.0324235	outcome	CCR2 on CD14+ CD16- monocyte	-0.0509081	0.0343132	0.150407
ebi-a-GCST90002004	MR Egger	37.5081	25	0.0516299	outcome	CCR2 on CD14+ CD16- monocyte	-0.0509081	0.0343132	0.150407
ebi-a-GCST90002061	Inverse variance weighted	27.3317	26	0.392104	outcome	CD4 on CD39+ CD4+	-0.0378451	0.0488823	0.446068
ebi-a-GCST90002061	MR Egger	26.6917	25	0.371459	outcome	CD4 on CD39+ CD4+	-0.0378451	0.0488823	0.446068
ebi-a-GCST90002102	Inverse variance weighted	29.0141	28	0.411815	outcome	CD45RA on resting Treg	-0.00458655	0.0486041	0.925516
ebi-a-GCST90002102	MR Egger	29.0045	27	0.360682	outcome	CD45RA on resting Treg	-0.00458655	0.0486041	0.925516
ebi-a-GCST90002111	Inverse variance weighted	29.3341	17	0.0315673	outcome	HLA DR on CD33dim HLA DR+ CD11b-	-0.0293895	0.0714422	0.686256
ebi-a-GCST90002111	MR Egger	29.027	16	0.0237544	outcome	HLA DR on CD33dim HLA DR+ CD11b-	-0.0293895	0.0714422	0.686256
ebi-a-GCST90002116	Inverse variance weighted	62.4049	21	5.48704e-06	outcome	HLA DR on B cell	-0.0855947	0.0783515	0.287623
ebi-a-GCST90002116	MR Egger	58.8908	20	1.05593e-05	outcome	HLA DR on B cell	-0.0855947	0.0783515	0.287623

[truncated: 11 more sheets: Supplementary 6d, Supplementary 7a, Supplementary 7b, Supplementary 7c, Supplementary 7d, Supplementary Table 8a, Supplementary Table 8b, Supplementary Table 8c, Supplementary Table 8d, Supplementary Table 9, Supplementary Table 10]
